# Supplementary material for: RNA sequencing of corneas from two keratoconus patient groups identifies potential biomarkers and decreased NRF2-antioxidant responses
Source: Sci Rep. 2020 Jun 18;10:9907. doi: 10.1038/s41598-020-66735-x (PMC7303170; doi:10.1038/s41598-020-66735-x)
Supplement: Supplementary file 5 — Supplementary Information5. [file 41598_2020_66735_MOESM5_ESM.xlsx]

## Sheet: Sheet1
Table S3: Euclidean distance between samples in PCA
	DN373	DN5487	DN5511	DN76411	DN76507	KC276_2	KC276	KC366_2	KC366	KC369_2	KC369	KC388_2	KC388	KC395_2	KC395	KC400_2	KC400	DN401_2	DN401	KC406_2	KC406	KJ04	KJ05	KJ06	KJ09	KJ10	KJ11	KJ12	KJ13	KJ14	KJ17	KJ22	KJ25	LE2C	LE4C	LE6C
DN373		69.62	54.92	23.5	3.95	30.1	30.53	34.29	36.61	38	39.76	45.81	50.43	39.95	40.22	32.5	34.28	17.75	19.68	72.98	71.44	35.34	55.76	37.27	53.51	39.89	36.99	40.92	60.52	50.14	56.78	58.38	40.51	21.37	53.73	21.37
DN5487	69.62		20.42	46.38	71.01	99.05	99.79	99.05	100.53	101.21	102.55	111.31	115.47	109.53	109.84	101.09	102.6	52.02	50.78	119.53	119.07	104.48	116.97	104.86	113.29	107.97	102.23	110.17	120.16	114.44	117.36	120.72	110.12	49.07	16.01	54.62
DN5511	54.92	20.42		33.82	57.12	82.77	83.77	87.31	89.17	90.15	91.69	99.46	103.9	93.91	94.45	87.36	89.08	38.63	38.52	99.16	98.74	88.25	107.07	91.82	103.86	94.65	90.35	95.8	110.94	103.2	107.72	110.43	94.96	37.03	10.83	45
DN76411	23.5	46.38	33.82		24.63	53.48	54	53.66	55.44	56.37	57.89	65.88	70.25	63.41	63.63	54.77	56.33	5.75	4.7	87.36	86.24	58.79	73.26	58.75	70.09	61.77	56.75	63.78	77.19	69.47	73.93	76.62	63.84	3.29	30.71	12.48
DN76507	3.95	71.01	57.12	24.63		30.05	30.21	31.07	33.29	34.6	36.34	42.84	47.41	39.06	39.16	30.32	31.98	19.02	20.39	75.92	74.33	35.05	52.32	34.72	49.94	37.53	33.88	39.17	56.98	47.01	53.3	55.07	39.28	22.12	55.26	20.37
KC276_2	30.1	99.05	82.77	53.48	30.05		2.08	28.46	30.94	32.79	34.32	32.92	36.93	11.93	13.09	17.4	19.11	47.73	49.78	59.21	57.17	5.48	46.73	22.93	46.98	22.76	28.59	18.3	52.28	38.06	48.32	47.13	14.29	51.47	83.06	50.35
KC276	30.53	99.79	83.77	54	30.21	2.08		26.66	29.09	30.93	32.43	30.85	34.85	10.41	11.41	15.44	17.11	48.25	50.19	61.11	59.05	4.84	44.69	20.9	44.98	20.69	26.67	16.29	50.23	35.99	46.27	45.06	12.5	51.9	83.81	50.39
KC366_2	34.29	99.05	87.31	53.66	31.07	28.46	26.66		2.7	4.54	6.3	12.27	16.59	26.43	25.05	11.73	10.86	48.68	48.98	87.64	85.61	28.96	21.8	9.22	20.36	12.56	3.22	19.12	26.94	15.97	23.01	24.11	23.76	50.58	83.99	44.5
KC366	36.61	100.53	89.17	55.44	33.29	30.94	29.09	2.7		1.87	3.61	10.97	14.94	28.26	26.8	13.92	12.8	50.58	50.75	90.15	88.11	31.2	19.27	10.47	17.69	13.49	3.28	20.45	24.34	14.03	20.43	21.78	25.42	52.32	85.61	45.92
KC369_2	38	101.21	90.15	56.37	34.6	32.79	30.93	4.54	1.87		1.83	10.81	14.39	29.87	28.37	15.7	14.49	51.6	51.67	92	89.95	32.97	17.78	11.91	15.98	14.74	4.69	21.83	22.73	13.24	18.87	20.5	26.95	53.22	86.39	46.59
KC369	39.76	102.55	91.69	57.89	36.34	34.32	32.43	6.3	3.61	1.83		10.17	13.32	30.95	29.4	17.1	15.77	53.18	53.19	93.53	91.48	34.32	16	12.88	14.15	15.44	5.86	22.65	20.91	11.96	17.07	18.84	27.93	54.73	87.82	47.95
KC388_2	45.81	111.31	99.46	65.88	42.84	32.92	30.85	12.27	10.97	10.81	10.17		4.66	26.17	24.4	16.24	14.24	60.84	61.21	91.09	88.96	31.3	13.95	10.26	15.16	10.32	9.13	16.92	19.46	5.17	15.59	14.32	22.72	62.83	96.26	56.74
KC388	50.43	115.47	103.9	70.25	47.41	36.93	34.85	16.59	14.94	14.39	13.32	4.66		29.28	27.47	20.68	18.65	65.27	65.57	94.49	92.34	34.91	10.93	14.7	13.36	14.17	13.57	20	16.16	2.3	12.61	10.25	25.75	67.16	100.52	60.86
KC395_2	39.95	109.53	93.91	63.41	39.06	11.93	10.41	26.43	28.26	29.87	30.95	26.17	29.28		1.82	15	15.57	57.68	59.38	65.25	63.09	7.13	39.98	18.08	41.26	16.15	25.19	9.3	45.39	30.92	41.65	39.42	3.54	61.11	93.59	58.67
KC395	40.22	109.84	94.45	63.63	39.16	13.09	11.41	25.05	26.8	28.37	29.4	24.4	27.47	1.82		13.82	14.21	57.91	59.53	67.06	64.9	8.65	38.19	16.51	39.51	14.45	23.68	7.5	43.59	29.13	39.86	37.61	1.73	61.25	93.92	58.55
KC400_2	32.5	101.09	87.36	54.77	30.32	17.4	15.44	11.73	13.92	15.7	17.1	16.24	20.68	15	13.82		2.05	49.27	50.32	76.53	74.46	17.28	29.66	5.99	29.63	7.56	11.27	9.74	35.19	21.39	31.18	30.54	12.81	52.02	85.47	47.79
KC400	34.28	102.6	89.08	56.33	31.98	19.11	17.11	10.86	12.8	14.49	15.77	14.24	18.65	15.57	14.21	2.05		50.87	51.84	78.1	76.02	18.58	27.76	3.98	27.88	5.64	9.91	9.07	33.29	19.4	29.3	28.55	13	53.54	87.04	49.06
DN401_2	17.75	52.02	38.63	5.75	19.02	47.73	48.25	48.68	50.58	51.6	53.18	60.84	65.27	57.68	57.91	49.27	50.87		3.23	83.31	82.09	53.03	68.77	53.41	65.78	56.36	51.72	58.18	72.9	64.59	69.52	71.99	58.14	4.35	36.24	11.49
DN401	19.68	50.78	38.52	4.7	20.39	49.78	50.19	48.98	50.75	51.67	53.19	61.21	65.57	59.38	59.53	50.32	51.84	3.23		86.51	85.28	55	68.57	54.19	65.42	57.24	52.08	59.44	72.52	64.78	69.24	71.92	59.68	1.73	35.23	8.88
KC406_2	72.98	119.53	99.16	87.36	75.92	59.21	61.11	87.64	90.15	92	93.53	91.09	94.49	65.25	67.06	76.53	78.1	83.31	86.51		2.21	59.83	105.03	81.71	105.82	80.79	87.77	74.49	110.51	96.03	106.68	104.66	68.79	87.57	105.65	92.47
KC406	71.44	119.07	98.74	86.24	74.33	57.17	59.05	85.61	88.11	89.95	91.48	88.96	92.34	63.09	64.9	74.46	76.02	82.09	85.28	2.21		57.71	102.89	79.62	103.71	78.66	85.71	72.34	108.37	93.89	104.54	102.51	66.63	86.37	105.05	91.11
KJ04	35.34	104.48	88.25	58.79	35.05	5.48	4.84	28.96	31.2	32.97	34.32	31.3	34.91	7.13	8.65	17.28	18.58	53.03	55	59.83	57.71		45.24	21.97	46.01	20.98	28.47	15.21	50.75	36.31	46.88	45.15	10.17	56.71	88.49	55.22
KJ05	55.76	116.97	107.07	73.26	52.32	46.73	44.69	21.8	19.27	17.78	16	13.95	10.93	39.98	38.19	29.66	27.76	68.77	68.57	105.03	102.89	45.24		23.84	4.48	24.26	19.77	30.69	5.54	9.07	1.69	4.35	36.48	70.04	102.66	62.68
KJ06	37.27	104.86	91.82	58.75	34.72	22.93	20.9	9.22	10.47	11.91	12.88	10.26	14.7	18.08	16.51	5.99	3.98	53.41	54.19	81.71	79.62	21.97	23.84		24.13	3.51	7.24	9.98	29.38	15.42	25.4	24.58	15.06	55.87	89.43	50.86
KJ09	53.51	113.29	103.86	70.09	49.94	46.98	44.98	20.36	17.69	15.98	14.15	15.16	13.36	41.26	39.51	29.63	27.88	65.78	65.42	105.82	103.71	46.01	4.48	24.13		25.18	18.91	32.05	7.12	11.15	4.18	8.83	37.84	66.85	99.16	59.22
KJ10	39.89	107.97	94.65	61.77	37.53	22.76	20.69	12.56	13.49	14.74	15.44	10.32	14.17	16.15	14.45	7.56	5.64	56.36	57.24	80.79	78.66	20.98	24.26	3.51	25.18		10.21	7.27	29.78	15.38	25.9	24.38	12.84	58.93	92.47	54.14
KJ11	36.99	102.23	90.35	56.75	33.88	28.59	26.67	3.22	3.28	4.69	5.86	9.13	13.57	25.19	23.68	11.27	9.91	51.72	52.08	87.77	85.71	28.47	19.77	7.24	18.91	10.21		17.2	25.11	13.15	21.11	21.68	22.27	53.7	87.14	47.7
KJ12	40.92	110.17	95.8	63.78	39.17	18.3	16.29	19.12	20.45	21.83	22.65	16.92	20	9.3	7.5	9.74	9.07	58.18	59.44	74.49	72.34	15.21	30.69	9.98	32.05	7.27	17.2		36.1	21.63	32.36	30.18	5.8	61.16	94.42	57.34
KJ13	60.52	120.16	110.94	77.19	56.98	52.28	50.23	26.94	24.34	22.73	20.91	19.46	16.16	45.39	43.59	35.19	33.29	72.9	72.52	110.51	108.37	50.75	5.54	29.38	7.12	29.78	25.11	36.1		14.48	4.02	6.87	41.88	73.94	106.15	66.24
KJ14	50.14	114.44	103.2	69.47	47.01	38.06	35.99	15.97	14.03	13.24	11.96	5.17	2.3	30.92	29.13	21.39	19.4	64.59	64.78	96.03	93.89	36.31	9.07	15.42	11.15	15.38	13.15	21.63	14.48		10.75	9.15	27.42	66.36	99.61	59.82
KJ17	56.78	117.36	107.72	73.93	53.3	48.32	46.27	23.01	20.43	18.87	17.07	15.59	12.61	41.65	39.86	31.18	29.3	69.52	69.24	106.68	104.54	46.88	1.69	25.4	4.18	25.9	21.11	32.36	4.02	10.75		5.13	38.16	70.69	103.16	63.19
KJ22	58.38	120.72	110.43	76.62	55.07	47.13	45.06	24.11	21.78	20.5	18.84	14.32	10.25	39.42	37.61	30.54	28.55	71.99	71.92	104.66	102.51	45.15	4.35	24.58	8.83	24.38	21.68	30.18	6.87	9.15	5.13		35.88	73.42	106.26	66.29
KJ25	40.51	110.12	94.96	63.84	39.28	14.29	12.5	23.76	25.42	26.95	27.93	22.72	25.75	3.54	1.73	12.81	13	58.14	59.68	68.79	66.63	10.17	36.48	15.06	37.84	12.84	22.27	5.8	41.88	27.42	38.16	35.88		61.4	94.24	58.44
LE2C	21.37	49.07	37.03	3.29	22.12	51.47	51.9	50.58	52.32	53.22	54.73	62.83	67.16	61.11	61.25	52.02	53.54	4.35	1.73	87.57	86.37	56.71	70.04	55.87	66.85	58.93	53.7	61.16	73.94	66.36	70.69	73.42	61.4		33.56	9.41
LE4C	53.73	16.01	10.83	30.71	55.26	83.06	83.81	83.99	85.61	86.39	87.82	96.26	100.52	93.59	93.92	85.47	87.04	36.24	35.23	105.65	105.05	88.49	102.66	89.43	99.16	92.47	87.14	94.42	106.15	99.61	103.16	106.26	94.24	33.56		39.98
LE6C	21.37	54.62	45	12.48	20.37	50.35	50.39	44.5	45.92	46.59	47.95	56.74	60.86	58.67	58.55	47.79	49.06	11.49	8.88	92.47	91.11	55.22	62.68	50.86	59.22	54.14	47.7	57.34	66.24	59.82	63.19	66.29	58.44	9.41	39.98
Duplicate average distance	2.5725	0.968854
