# Supplementary material for: RNA sequencing of corneas from two keratoconus patient groups identifies potential biomarkers and decreased NRF2-antioxidant responses
Source: Sci Rep. 2020 Jun 18;10:9907. doi: 10.1038/s41598-020-66735-x (PMC7303170; doi:10.1038/s41598-020-66735-x)
Supplement: Supplementary file 7 — Supplementary Information7. [file 41598_2020_66735_MOESM7_ESM.xlsx]

## Sheet: all DEG in DESeq2 and Cuffdiff
Table S5: Differentially expressed genes (DEG) by DESeq2 analysis
Gene	Cuffdiff.result.KC	DESeq2.result.KC	Cuffdiff.result.KJ	DESeq2.result.KJ
PERM1	Not_significant	Not_significant	Up_regulated	Up_regulated
RNF223	Down_regulated	Down_regulated	Not_significant	Not_significant
B3GALT6	Not_significant	Not_significant	Not_significant	Up_regulated
SLC35E2B	Not_significant	Up_regulated	Not_significant	Not_significant
MEGF6	Up_regulated	Up_regulated	Not_significant	Not_significant
TP73	Not_significant	Up_regulated	Not_significant	Not_significant
DFFB	Not_significant	Up_regulated	Not_significant	Not_significant
AJAP1	Down_regulated	Down_regulated	Down_regulated	Down_regulated
RNF207	Not_significant	Not_significant	Not_significant	Up_regulated
ICMT	Up_regulated	Up_regulated	Not_significant	Not_significant
GPR153	Up_regulated	Up_regulated	Not_significant	Not_significant
TNFRSF25	Not_significant	Not_significant	Not_significant	Up_regulated
KLHL21	Down_regulated	Down_regulated	Down_regulated	Down_regulated
PHF13	Down_regulated	Down_regulated	Down_regulated	Down_regulated
CAMTA1	Not_significant	Down_regulated	Not_significant	Not_significant
ERRFI1	Down_regulated	Down_regulated	Down_regulated	Down_regulated
SLC45A1	Not_significant	Not_significant	Not_significant	Down_regulated
CA6	Up_regulated	Not_significant	Up_regulated	Up_regulated
GPR157	Not_significant	Up_regulated	Not_significant	Not_significant
H6PD	Up_regulated	Up_regulated	Not_significant	Not_significant
SPSB1	Down_regulated	Down_regulated	Down_regulated	Down_regulated
SLC25A33	Down_regulated	Down_regulated	Down_regulated	Down_regulated
NMNAT1	Not_significant	Up_regulated	Not_significant	Not_significant
RBP7	Not_significant	Not_significant	Not_significant	Down_regulated
MAD2L2	Not_significant	Down_regulated	Not_significant	Not_significant
DHRS3	Down_regulated	Down_regulated	Not_significant	Not_significant
LRRC38	Not_significant	Down_regulated	Not_significant	Down_regulated
PDPN	Not_significant	Not_significant	Down_regulated	Down_regulated
PRDM2	Not_significant	Not_significant	Down_regulated	Down_regulated
TMEM51	Down_regulated	Down_regulated	Not_significant	Not_significant
EFHD2	Down_regulated	Down_regulated	Not_significant	Not_significant
CELA2B	Not_significant	Not_significant	Not_significant	Down_regulated
DNAJC16	Not_significant	Up_regulated	Not_significant	Not_significant
AGMAT	Not_significant	Not_significant	Not_significant	Up_regulated
SPEN	Not_significant	Not_significant	Down_regulated	Down_regulated
ZBTB17	Down_regulated	Down_regulated	Not_significant	Not_significant
EPHA2	Down_regulated	Down_regulated	Down_regulated	Down_regulated
IFFO2	Down_regulated	Down_regulated	Down_regulated	Down_regulated
PLA2G2A	Not_significant	Down_regulated	Not_significant	Not_significant
FAM43B	Not_significant	Not_significant	Not_significant	Down_regulated
SH2D5	Not_significant	Down_regulated	Not_significant	Not_significant
NBPF3	Up_regulated	Up_regulated	Not_significant	Not_significant
HSPG2	Not_significant	Not_significant	Not_significant	Down_regulated
LUZP1	Not_significant	Not_significant	Down_regulated	Down_regulated
E2F2	Not_significant	Not_significant	Not_significant	Up_regulated
ID3	Down_regulated	Down_regulated	Down_regulated	Down_regulated
IL22RA1	Not_significant	Down_regulated	Not_significant	Not_significant
IFNLR1	Down_regulated	Down_regulated	Down_regulated	Down_regulated
GRHL3	Down_regulated	Down_regulated	Down_regulated	Down_regulated
STPG1	Not_significant	Down_regulated	Not_significant	Not_significant
NCMAP	Not_significant	Not_significant	Not_significant	Up_regulated
CLIC4	Not_significant	Not_significant	Down_regulated	Down_regulated
AUNIP	Not_significant	Not_significant	Not_significant	Up_regulated
PAQR7	Not_significant	Not_significant	Up_regulated	Up_regulated
PDIK1L	Not_significant	Up_regulated	Not_significant	Up_regulated
ZNF683	Not_significant	Not_significant	Not_significant	Up_regulated
ZDHHC18	Not_significant	Not_significant	Down_regulated	Down_regulated
SFN	Not_significant	Down_regulated	Not_significant	Down_regulated
SYTL1	Not_significant	Not_significant	Up_regulated	Up_regulated
CD164L2	Not_significant	Down_regulated	Not_significant	Not_significant
GPR3	Not_significant	Down_regulated	Not_significant	Down_regulated
AHDC1	Not_significant	Not_significant	Down_regulated	Down_regulated
XKR8	Not_significant	Not_significant	Not_significant	Up_regulated
SESN2	Down_regulated	Down_regulated	Not_significant	Not_significant
PHACTR4	Not_significant	Not_significant	Down_regulated	Down_regulated
GMEB1	Not_significant	Not_significant	Not_significant	Down_regulated
PUM1	Not_significant	Not_significant	Down_regulated	Down_regulated
PTP4A2	Not_significant	Down_regulated	Down_regulated	Down_regulated
TXLNA	Up_regulated	Up_regulated	Not_significant	Not_significant
LCK	Not_significant	Not_significant	Not_significant	Up_regulated
MARCKSL1	Down_regulated	Down_regulated	Not_significant	Not_significant
FNDC5	Not_significant	Not_significant	Not_significant	Down_regulated
RNF19B	Down_regulated	Down_regulated	Down_regulated	Down_regulated
ZNF362	Not_significant	Not_significant	Up_regulated	Up_regulated
ZSCAN20	Not_significant	Up_regulated	Not_significant	Not_significant
GJB3	Down_regulated	Down_regulated	Not_significant	Not_significant
AGO3	Not_significant	Not_significant	Not_significant	Down_regulated
TEKT2	Not_significant	Down_regulated	Not_significant	Down_regulated
MAP7D1	Down_regulated	Down_regulated	Down_regulated	Down_regulated
STK40	Not_significant	Not_significant	Down_regulated	Down_regulated
CSF3R	Not_significant	Not_significant	Not_significant	Down_regulated
ZC3H12A	Down_regulated	Down_regulated	Down_regulated	Down_regulated
SNIP1	Not_significant	Not_significant	Down_regulated	Down_regulated
DNALI1	Not_significant	Not_significant	Not_significant	Down_regulated
YRDC	Not_significant	Down_regulated	Not_significant	Not_significant
MTF1	Not_significant	Not_significant	Down_regulated	Down_regulated
RRAGC	Down_regulated	Down_regulated	Down_regulated	Down_regulated
AKIRIN1	Not_significant	Not_significant	Down_regulated	Down_regulated
HEYL	Not_significant	Up_regulated	Not_significant	Not_significant
HPCAL4	Not_significant	Down_regulated	Not_significant	Down_regulated
BMP8B	Not_significant	Up_regulated	Not_significant	Not_significant
MFSD2A	Down_regulated	Down_regulated	Down_regulated	Down_regulated
RLF	Down_regulated	Down_regulated	Down_regulated	Down_regulated
COL9A2	Not_significant	Down_regulated	Not_significant	Not_significant
EXO5	Not_significant	Not_significant	Not_significant	Up_regulated
CITED4	Down_regulated	Down_regulated	Down_regulated	Down_regulated
EDN2	Not_significant	Down_regulated	Not_significant	Down_regulated
RIMKLA	Not_significant	Down_regulated	Not_significant	Down_regulated
ERMAP	Not_significant	Up_regulated	Not_significant	Not_significant
ZNF691	Not_significant	Not_significant	Not_significant	Up_regulated
SLC2A1	Down_regulated	Down_regulated	Down_regulated	Down_regulated
FAM183A	Not_significant	Not_significant	Not_significant	Up_regulated
TMEM125	Not_significant	Not_significant	Up_regulated	Up_regulated
PTPRF	Not_significant	Up_regulated	Not_significant	Not_significant
B4GALT2	Not_significant	Not_significant	Up_regulated	Up_regulated
RPS8	Not_significant	Down_regulated	Not_significant	Not_significant
PLK3	Down_regulated	Down_regulated	Down_regulated	Down_regulated
TCTEX1D4	Not_significant	Not_significant	Not_significant	Down_regulated
BTBD19	Not_significant	Not_significant	Not_significant	Down_regulated
TOE1	Not_significant	Not_significant	Not_significant	Up_regulated
PIK3R3	Not_significant	Up_regulated	Not_significant	Not_significant
CYP4X1	Not_significant	Down_regulated	Not_significant	Not_significant
TRABD2B	Not_significant	Up_regulated	Not_significant	Not_significant
DMRTA2	Not_significant	Not_significant	Up_regulated	Up_regulated
CPT2	Not_significant	Up_regulated	Not_significant	Up_regulated
LDLRAD1	Not_significant	Not_significant	Not_significant	Up_regulated
CYB5RL	Not_significant	Up_regulated	Not_significant	Not_significant
PARS2	Not_significant	Up_regulated	Not_significant	Not_significant
TTC22	Not_significant	Not_significant	Up_regulated	Up_regulated
PPAP2B	Not_significant	Not_significant	Down_regulated	Down_regulated
TACSTD2	Not_significant	Down_regulated	Not_significant	Down_regulated
DNAJC6	Not_significant	Not_significant	Not_significant	Down_regulated
SLC35D1	Up_regulated	Up_regulated	Up_regulated	Up_regulated
GADD45A	Down_regulated	Down_regulated	Down_regulated	Down_regulated
GNG12	Not_significant	Not_significant	Not_significant	Down_regulated
CTH	Not_significant	Down_regulated	Not_significant	Down_regulated
FPGT	Not_significant	Up_regulated	Not_significant	Not_significant
DNAJB4	Down_regulated	Down_regulated	Down_regulated	Down_regulated
PTGFR	Not_significant	Not_significant	Not_significant	Down_regulated
C1orf52	Not_significant	Down_regulated	Down_regulated	Not_significant
BCL10	Down_regulated	Down_regulated	Down_regulated	Not_significant
CYR61	Down_regulated	Down_regulated	Down_regulated	Down_regulated
GTF2B	Not_significant	Down_regulated	Not_significant	Not_significant
LRRC8C	Down_regulated	Not_significant	Down_regulated	Down_regulated
TGFBR3	Not_significant	Not_significant	Down_regulated	Down_regulated
EPHX4	Not_significant	Down_regulated	Not_significant	Not_significant
C1orf146	Not_significant	Not_significant	Not_significant	Up_regulated
FAM69A	Not_significant	Down_regulated	Not_significant	Down_regulated
TMED5	Not_significant	Not_significant	Down_regulated	Down_regulated
BCAR3	Down_regulated	Down_regulated	Down_regulated	Down_regulated
DNTTIP2	Down_regulated	Down_regulated	Down_regulated	Down_regulated
GCLM	Not_significant	Not_significant	Down_regulated	Down_regulated
ARHGAP29	Not_significant	Not_significant	Not_significant	Down_regulated
F3	Not_significant	Down_regulated	Not_significant	Not_significant
CNN3	Down_regulated	Not_significant	Down_regulated	Down_regulated
TMEM56	Not_significant	Not_significant	Not_significant	Down_regulated
TRMT13	Not_significant	Up_regulated	Not_significant	Not_significant
S1PR1	Not_significant	Not_significant	Not_significant	Up_regulated
FAM102B	Not_significant	Up_regulated	Not_significant	Not_significant
HENMT1	Not_significant	Not_significant	Not_significant	Up_regulated
AKNAD1	Not_significant	Not_significant	Not_significant	Down_regulated
GPSM2	Not_significant	Not_significant	Not_significant	Down_regulated
TAF13	Not_significant	Not_significant	Not_significant	Down_regulated
CELSR2	Up_regulated	Up_regulated	Not_significant	Not_significant
ATXN7L2	Not_significant	Not_significant	Not_significant	Up_regulated
CYB561D1	Up_regulated	Up_regulated	Up_regulated	Up_regulated
GSTM5	Not_significant	Not_significant	Not_significant	Down_regulated
GSTM3	Not_significant	Not_significant	Down_regulated	Down_regulated
ALX3	Not_significant	Up_regulated	Not_significant	Up_regulated
KCNC4	Not_significant	Down_regulated	Not_significant	Not_significant
RBM15	Down_regulated	Down_regulated	Down_regulated	Down_regulated
PIFO	Not_significant	Down_regulated	Not_significant	Down_regulated
OVGP1	Not_significant	Down_regulated	Not_significant	Not_significant
KCND3	Not_significant	Not_significant	Not_significant	Down_regulated
SLC16A1	Not_significant	Down_regulated	Down_regulated	Not_significant
HIPK1	Not_significant	Not_significant	Down_regulated	Down_regulated
BCAS2	Down_regulated	Down_regulated	Not_significant	Not_significant
DENND2C	Down_regulated	Down_regulated	Down_regulated	Down_regulated
VANGL1	Not_significant	Not_significant	Not_significant	Up_regulated
ATP1A1	Not_significant	Not_significant	Not_significant	Down_regulated
CD2	Not_significant	Up_regulated	Not_significant	Up_regulated
MAN1A2	Not_significant	Up_regulated	Not_significant	Not_significant
LIX1L	Not_significant	Not_significant	Not_significant	Down_regulated
ITGA10	Not_significant	Not_significant	Not_significant	Down_regulated
PRKAB2	Not_significant	Up_regulated	Not_significant	Not_significant
HIST2H2BF	Not_significant	Down_regulated	Not_significant	Not_significant
HIST2H2BE	Down_regulated	Down_regulated	Down_regulated	Down_regulated
HIST2H2AC	Down_regulated	Down_regulated	Not_significant	Down_regulated
SV2A	Not_significant	Not_significant	Not_significant	Down_regulated
SF3B4	Down_regulated	Down_regulated	Not_significant	Not_significant
CA14	Not_significant	Down_regulated	Not_significant	Down_regulated
MCL1	Down_regulated	Down_regulated	Down_regulated	Down_regulated
TMOD4	Not_significant	Up_regulated	Not_significant	Up_regulated
PIP5K1A	Not_significant	Down_regulated	Down_regulated	Down_regulated
C2CD4D	Not_significant	Down_regulated	Not_significant	Not_significant
THEM5	Not_significant	Up_regulated	Not_significant	Up_regulated
S100A10	Not_significant	Down_regulated	Not_significant	Not_significant
KPRP	Not_significant	Down_regulated	Not_significant	Not_significant
SPRR1B	Not_significant	Down_regulated	Not_significant	Not_significant
RPS27	Not_significant	Down_regulated	Not_significant	Not_significant
NUP210L	Not_significant	Not_significant	Not_significant	Down_regulated
ATP8B2	Not_significant	Not_significant	Down_regulated	Down_regulated
IL6R	Not_significant	Not_significant	Down_regulated	Down_regulated
EFNA1	Down_regulated	Down_regulated	Down_regulated	Down_regulated
MUC1	Not_significant	Down_regulated	Not_significant	Not_significant
SYT11	Not_significant	Down_regulated	Not_significant	Down_regulated
RIT1	Not_significant	Not_significant	Down_regulated	Down_regulated
RAB25	Not_significant	Not_significant	Up_regulated	Up_regulated
MEX3A	Not_significant	Not_significant	Not_significant	Down_regulated
LMNA	Not_significant	Down_regulated	Not_significant	Down_regulated
MEF2D	Down_regulated	Down_regulated	Down_regulated	Down_regulated
SH2D2A	Not_significant	Down_regulated	Not_significant	Not_significant
ETV3	Down_regulated	Down_regulated	Down_regulated	Down_regulated
CD1D	Not_significant	Not_significant	Not_significant	Down_regulated
MNDA	Not_significant	Up_regulated	Not_significant	Not_significant
ACKR1	Not_significant	Not_significant	Not_significant	Down_regulated
SLAMF8	Not_significant	Up_regulated	Not_significant	Up_regulated
CFAP45	Not_significant	Down_regulated	Not_significant	Down_regulated
SLAMF6	Not_significant	Up_regulated	Not_significant	Not_significant
CD84	Not_significant	Up_regulated	Not_significant	Not_significant
SLAMF7	Down_regulated	Down_regulated	Not_significant	Not_significant
ARHGAP30	Down_regulated	Down_regulated	Not_significant	Not_significant
KLHDC9	Not_significant	Down_regulated	Not_significant	Not_significant
PFDN2	Down_regulated	Down_regulated	Not_significant	Not_significant
CFAP126	Not_significant	Up_regulated	Not_significant	Not_significant
FCGR2A	Not_significant	Not_significant	Not_significant	Down_regulated
UHMK1	Up_regulated	Up_regulated	Not_significant	Not_significant
UAP1	Down_regulated	Not_significant	Down_regulated	Down_regulated
DDR2	Not_significant	Not_significant	Not_significant	Down_regulated
RGS4	Down_regulated	Down_regulated	Not_significant	Down_regulated
RGS5	Down_regulated	Down_regulated	Down_regulated	Down_regulated
UCK2	Not_significant	Not_significant	Not_significant	Up_regulated
RCSD1	Not_significant	Not_significant	Not_significant	Up_regulated
ATP1B1	Not_significant	Down_regulated	Down_regulated	Down_regulated
CCDC181	Not_significant	Down_regulated	Not_significant	Down_regulated
F5	Not_significant	Not_significant	Not_significant	Down_regulated
SELE	Not_significant	Not_significant	Not_significant	Down_regulated
SCYL3	Not_significant	Not_significant	Not_significant	Up_regulated
FMO1	Not_significant	Down_regulated	Not_significant	Not_significant
MYOC	Down_regulated	Down_regulated	Down_regulated	Down_regulated
KIAA0040	Not_significant	Not_significant	Down_regulated	Down_regulated
FAM20B	Up_regulated	Up_regulated	Not_significant	Not_significant
ABL2	Down_regulated	Down_regulated	Down_regulated	Down_regulated
SOAT1	Down_regulated	Down_regulated	Down_regulated	Down_regulated
TOR1AIP2	Not_significant	Not_significant	Down_regulated	Down_regulated
TOR1AIP1	Not_significant	Not_significant	Down_regulated	Down_regulated
LHX4	Not_significant	Up_regulated	Not_significant	Up_regulated
KIAA1614	Not_significant	Up_regulated	Not_significant	Not_significant
IER5	Down_regulated	Down_regulated	Down_regulated	Down_regulated
RNASEL	Up_regulated	Up_regulated	Up_regulated	Up_regulated
RGS16	Down_regulated	Down_regulated	Not_significant	Not_significant
LAMC1	Not_significant	Not_significant	Not_significant	Down_regulated
LAMC2	Down_regulated	Down_regulated	Not_significant	Not_significant
NCF2	Not_significant	Not_significant	Not_significant	Up_regulated
ARPC5	Up_regulated	Up_regulated	Up_regulated	Up_regulated
RGL1	Not_significant	Not_significant	Not_significant	Down_regulated
EDEM3	Up_regulated	Up_regulated	Not_significant	Not_significant
FAM129A	Not_significant	Not_significant	Down_regulated	Down_regulated
PTGS2	Down_regulated	Down_regulated	Not_significant	Down_regulated
RGS1	Not_significant	Down_regulated	Not_significant	Not_significant
RGS2	Down_regulated	Down_regulated	Not_significant	Not_significant
CFH	Not_significant	Not_significant	Down_regulated	Down_regulated
ZBTB41	Not_significant	Up_regulated	Not_significant	Not_significant
PTPRC	Not_significant	Up_regulated	Not_significant	Not_significant
ZNF281	Not_significant	Not_significant	Not_significant	Down_regulated
CAMSAP2	Not_significant	Not_significant	Down_regulated	Down_regulated
LMOD1	Not_significant	Up_regulated	Not_significant	Not_significant
ELF3	Down_regulated	Down_regulated	Down_regulated	Down_regulated
LGR6	Down_regulated	Down_regulated	Down_regulated	Down_regulated
PPFIA4	Not_significant	Not_significant	Not_significant	Down_regulated
ADORA1	Not_significant	Not_significant	Not_significant	Down_regulated
CHI3L1	Down_regulated	Down_regulated	Down_regulated	Down_regulated
BTG2	Not_significant	Not_significant	Down_regulated	Down_regulated
KISS1	Not_significant	Down_regulated	Not_significant	Down_regulated
GOLT1A	Down_regulated	Down_regulated	Not_significant	Down_regulated
PPP1R15B	Down_regulated	Down_regulated	Down_regulated	Down_regulated
NUAK2	Down_regulated	Down_regulated	Down_regulated	Down_regulated
DYRK3	Down_regulated	Down_regulated	Down_regulated	Down_regulated
YOD1	Down_regulated	Down_regulated	Down_regulated	Down_regulated
PFKFB2	Not_significant	Not_significant	Down_regulated	Down_regulated
CD55	Down_regulated	Down_regulated	Not_significant	Down_regulated
CAMK1G	Not_significant	Down_regulated	Not_significant	Down_regulated
LAMB3	Not_significant	Down_regulated	Not_significant	Not_significant
TRAF3IP3	Not_significant	Up_regulated	Not_significant	Not_significant
C1orf74	Down_regulated	Down_regulated	Down_regulated	Down_regulated
IRF6	Down_regulated	Down_regulated	Down_regulated	Down_regulated
SERTAD4	Not_significant	Up_regulated	Not_significant	Not_significant
DTL	Not_significant	Not_significant	Not_significant	Up_regulated
ATF3	Down_regulated	Down_regulated	Down_regulated	Down_regulated
MARCH2	Not_significant	Not_significant	Not_significant	Down_regulated
	Down_regulated	Down_regulated	Down_regulated	Down_regulated
	Not_significant	Not_significant	Not_significant	Down_regulated
	Not_significant	Not_significant	Not_significant	Up_regulated
	Down_regulated	Down_regulated	Down_regulated	Not_significant
	Not_significant	Not_significant	Down_regulated	Down_regulated
	Not_significant	Not_significant	Not_significant	Down_regulated
	Not_significant	Up_regulated	Not_significant	Not_significant
	Not_significant	Down_regulated	Down_regulated	Down_regulated
	Not_significant	Up_regulated	Not_significant	Up_regulated
	Not_significant	Not_significant	Not_significant	Up_regulated
	Not_significant	Not_significant	Down_regulated	Down_regulated
	Not_significant	Up_regulated	Not_significant	Not_significant
	Not_significant	Down_regulated	Not_significant	Not_significant
	Down_regulated	Not_significant	Not_significant	Down_regulated
	Not_significant	Up_regulated	Not_significant	Up_regulated
	Down_regulated	Down_regulated	Down_regulated	Not_significant
	Down_regulated	Down_regulated	Down_regulated	Down_regulated
	Not_significant	Down_regulated	Not_significant	Down_regulated
	Not_significant	Not_significant	Down_regulated	Down_regulated
	Not_significant	Not_significant	Not_significant	Down_regulated
	Not_significant	Not_significant	Not_significant	Up_regulated
	Not_significant	Down_regulated	Not_significant	Not_significant
	Not_significant	Down_regulated	Not_significant	Down_regulated
	Not_significant	Not_significant	Not_significant	Down_regulated
	Not_significant	Not_significant	Not_significant	Down_regulated
	Not_significant	Not_significant	Not_significant	Down_regulated
	Not_significant	Not_significant	Not_significant	Down_regulated
	Not_significant	Not_significant	Not_significant	Up_regulated
	Not_significant	Up_regulated	Not_significant	Up_regulated
	Not_significant	Not_significant	Down_regulated	Down_regulated
	Down_regulated	Down_regulated	Down_regulated	Not_significant
	Down_regulated	Down_regulated	Down_regulated	Down_regulated
	Down_regulated	Down_regulated	Down_regulated	Down_regulated
	Down_regulated	Down_regulated	Down_regulated	Down_regulated
	Not_significant	Not_significant	Down_regulated	Down_regulated
	Down_regulated	Down_regulated	Down_regulated	Down_regulated
	Not_significant	Not_significant	Up_regulated	Up_regulated
	Not_significant	Not_significant	Up_regulated	Up_regulated
	Not_significant	Not_significant	Up_regulated	Up_regulated
	Down_regulated	Down_regulated	Down_regulated	Down_regulated
	Down_regulated	Down_regulated	Down_regulated	Down_regulated
	Not_significant	Not_significant	Not_significant	Down_regulated
	Not_significant	Down_regulated	Not_significant	Not_significant
	Up_regulated	Not_significant	Up_regulated	Up_regulated
	Down_regulated	Down_regulated	Down_regulated	Down_regulated
	Not_significant	Not_significant	Not_significant	Down_regulated
	Not_significant	Up_regulated	Not_significant	Not_significant
	Down_regulated	Down_regulated	Down_regulated	Down_regulated
	Up_regulated	Up_regulated	Not_significant	Not_significant
	Not_significant	Down_regulated	Not_significant	Not_significant
	Not_significant	Not_significant	Not_significant	Up_regulated
	Down_regulated	Down_regulated	Down_regulated	Down_regulated
	Not_significant	Not_significant	Down_regulated	Down_regulated
	Not_significant	Up_regulated	Not_significant	Not_significant
	Down_regulated	Down_regulated	Down_regulated	Down_regulated
	Not_significant	Not_significant	Down_regulated	Down_regulated
	Not_significant	Not_significant	Down_regulated	Down_regulated
	Not_significant	Up_regulated	Not_significant	Not_significant
	Down_regulated	Down_regulated	Down_regulated	Down_regulated
	Not_significant	Not_significant	Down_regulated	Down_regulated
	Not_significant	Not_significant	Up_regulated	Up_regulated
	Up_regulated	Up_regulated	Not_significant	Not_significant
	Not_significant	Up_regulated	Not_significant	Not_significant
	Not_significant	Up_regulated	Not_significant	Up_regulated
	Not_significant	Not_significant	Down_regulated	Down_regulated
	Not_significant	Not_significant	Not_significant	Down_regulated
	Not_significant	Not_significant	Not_significant	Up_regulated
	Not_significant	Not_significant	Not_significant	Up_regulated
	Not_significant	Not_significant	Not_significant	Up_regulated
	Not_significant	Not_significant	Not_significant	Up_regulated
	Not_significant	Up_regulated	Not_significant	Not_significant
	Not_significant	Down_regulated	Not_significant	Not_significant
	Not_significant	Up_regulated	Not_significant	Up_regulated
	Not_significant	Up_regulated	Not_significant	Not_significant
	Not_significant	Not_significant	Not_significant	Down_regulated
	Not_significant	Down_regulated	Down_regulated	Not_significant
	Not_significant	Not_significant	Not_significant	Down_regulated
	Down_regulated	Down_regulated	Down_regulated	Down_regulated
	Not_significant	Down_regulated	Not_significant	Down_regulated
	Not_significant	Not_significant	Down_regulated	Down_regulated
	Not_significant	Not_significant	Down_regulated	Down_regulated
	Not_significant	Not_significant	Down_regulated	Down_regulated
	Not_significant	Not_significant	Not_significant	Down_regulated
	Not_significant	Not_significant	Not_significant	Up_regulated
	Not_significant	Not_significant	Not_significant	Down_regulated
	Not_significant	Up_regulated	Not_significant	Not_significant
	Not_significant	Not_significant	Up_regulated	Up_regulated
	Up_regulated	Up_regulated	Not_significant	Not_significant
	Down_regulated	Down_regulated	Not_significant	Not_significant
	Up_regulated	Up_regulated	Not_significant	Not_significant
	Not_significant	Down_regulated	Down_regulated	Down_regulated
	Down_regulated	Down_regulated	Down_regulated	Down_regulated
	Not_significant	Not_significant	Down_regulated	Down_regulated
	Not_significant	Not_significant	Not_significant	Up_regulated
	Not_significant	Not_significant	Not_significant	Up_regulated
	Not_significant	Down_regulated	Not_significant	Down_regulated
	Down_regulated	Down_regulated	Not_significant	Down_regulated
	Not_significant	Not_significant	Down_regulated	Down_regulated
	Down_regulated	Down_regulated	Not_significant	Not_significant
	Up_regulated	Up_regulated	Not_significant	Not_significant
	Down_regulated	Down_regulated	Down_regulated	Not_significant
	Not_significant	Not_significant	Not_significant	Up_regulated
	Not_significant	Down_regulated	Not_significant	Down_regulated
	Not_significant	Not_significant	Down_regulated	Down_regulated
	Not_significant	Up_regulated	Not_significant	Up_regulated
	Not_significant	Up_regulated	Not_significant	Not_significant
	Not_significant	Not_significant	Not_significant	Up_regulated
	Not_significant	Down_regulated	Not_significant	Down_regulated
	Not_significant	Not_significant	Not_significant	Down_regulated
	Not_significant	Up_regulated	Not_significant	Not_significant
	Not_significant	Down_regulated	Not_significant	Not_significant
MARCH5	Down_regulated	Down_regulated	Down_regulated	Down_regulated
	Not_significant	Up_regulated	Not_significant	Not_significant
	Not_significant	Not_significant	Not_significant	Down_regulated
	Not_significant	Up_regulated	Not_significant	Not_significant
	Not_significant	Not_significant	Not_significant	Down_regulated
	Not_significant	Not_significant	Not_significant	Up_regulated
	Down_regulated	Down_regulated	Down_regulated	Down_regulated
	Down_regulated	Down_regulated	Down_regulated	Down_regulated
	Down_regulated	Down_regulated	Down_regulated	Down_regulated
	Not_significant	Not_significant	Not_significant	Up_regulated
	Not_significant	Not_significant	Not_significant	Up_regulated
	Not_significant	Down_regulated	Not_significant	Down_regulated
	Not_significant	Down_regulated	Down_regulated	Not_significant
	Not_significant	Down_regulated	Not_significant	Down_regulated
	Up_regulated	Up_regulated	Not_significant	Not_significant
	Not_significant	Not_significant	Not_significant	Down_regulated
	Not_significant	Not_significant	Not_significant	Down_regulated
	Not_significant	Down_regulated	Not_significant	Not_significant
	Not_significant	Not_significant	Not_significant	Up_regulated
	Not_significant	Not_significant	Not_significant	Up_regulated
	Down_regulated	Down_regulated	Down_regulated	Down_regulated
	Not_significant	Not_significant	Down_regulated	Down_regulated
	Down_regulated	Down_regulated	Not_significant	Down_regulated
	Up_regulated	Up_regulated	Not_significant	Not_significant
	Not_significant	Up_regulated	Not_significant	Not_significant
	Not_significant	Down_regulated	Not_significant	Not_significant
	Down_regulated	Down_regulated	Not_significant	Not_significant
	Down_regulated	Down_regulated	Down_regulated	Down_regulated
	Not_significant	Down_regulated	Not_significant	Not_significant
	Not_significant	Not_significant	Not_significant	Down_regulated
	Down_regulated	Down_regulated	Down_regulated	Down_regulated
	Not_significant	Up_regulated	Not_significant	Up_regulated
	Not_significant	Up_regulated	Not_significant	Up_regulated
	Not_significant	Not_significant	Down_regulated	Down_regulated
	Not_significant	Not_significant	Not_significant	Up_regulated
	Up_regulated	Not_significant	Down_regulated	Down_regulated
	Not_significant	Not_significant	Not_significant	Down_regulated
	Down_regulated	Down_regulated	Down_regulated	Down_regulated
	Not_significant	Up_regulated	Not_significant	Not_significant
	Not_significant	Up_regulated	Not_significant	Not_significant
	Not_significant	Not_significant	Not_significant	Up_regulated
	Up_regulated	Up_regulated	Not_significant	Not_significant
	Not_significant	Not_significant	Not_significant	Down_regulated
	Down_regulated	Down_regulated	Down_regulated	Down_regulated
	Not_significant	Not_significant	Not_significant	Down_regulated
	Not_significant	Down_regulated	Not_significant	Not_significant
	Not_significant	Not_significant	Not_significant	Up_regulated
	Not_significant	Not_significant	Not_significant	Down_regulated
	Not_significant	Not_significant	Up_regulated	Up_regulated
	Not_significant	Not_significant	Not_significant	Up_regulated
	Not_significant	Down_regulated	Not_significant	Down_regulated
	Down_regulated	Down_regulated	Not_significant	Not_significant
	Not_significant	Down_regulated	Not_significant	Not_significant
	Not_significant	Down_regulated	Not_significant	Down_regulated
	Not_significant	Not_significant	Up_regulated	Up_regulated
	Not_significant	Not_significant	Up_regulated	Up_regulated
	Not_significant	Not_significant	Up_regulated	Up_regulated
	Not_significant	Not_significant	Up_regulated	Up_regulated
	Not_significant	Not_significant	Not_significant	Up_regulated
	Not_significant	Not_significant	Up_regulated	Up_regulated
	Not_significant	Not_significant	Not_significant	Up_regulated
	Not_significant	Not_significant	Not_significant	Up_regulated
	Down_regulated	Down_regulated	Down_regulated	Down_regulated
	Down_regulated	Down_regulated	Down_regulated	Down_regulated
	Not_significant	Down_regulated	Not_significant	Not_significant
	Not_significant	Down_regulated	Not_significant	Not_significant
	Not_significant	Not_significant	Not_significant	Up_regulated
	Not_significant	Down_regulated	Not_significant	Not_significant
	Down_regulated	Down_regulated	Down_regulated	Down_regulated
	Not_significant	Not_significant	Not_significant	Down_regulated
	Not_significant	Not_significant	Down_regulated	Down_regulated
	Not_significant	Up_regulated	Not_significant	Up_regulated
	Not_significant	Up_regulated	Not_significant	Up_regulated
	Not_significant	Not_significant	Down_regulated	Down_regulated
	Down_regulated	Down_regulated	Not_significant	Down_regulated
	Not_significant	Not_significant	Not_significant	Down_regulated
	Not_significant	Down_regulated	Not_significant	Not_significant
	Down_regulated	Down_regulated	Not_significant	Down_regulated
	Down_regulated	Not_significant	Down_regulated	Down_regulated
	Down_regulated	Down_regulated	Down_regulated	Down_regulated
	Down_regulated	Down_regulated	Down_regulated	Down_regulated
	Not_significant	Not_significant	Not_significant	Down_regulated
	Not_significant	Down_regulated	Not_significant	Down_regulated
	Down_regulated	Not_significant	Down_regulated	Down_regulated
	Not_significant	Not_significant	Down_regulated	Down_regulated
	Not_significant	Not_significant	Down_regulated	Down_regulated
	Not_significant	Down_regulated	Down_regulated	Down_regulated
	Not_significant	Up_regulated	Not_significant	Not_significant
	Not_significant	Not_significant	Not_significant	Up_regulated
	Not_significant	Down_regulated	Not_significant	Down_regulated
	Not_significant	Down_regulated	Not_significant	Not_significant
	Down_regulated	Not_significant	Down_regulated	Down_regulated
	Not_significant	Not_significant	Not_significant	Down_regulated
	Not_significant	Not_significant	Down_regulated	Down_regulated
	Not_significant	Not_significant	Not_significant	Up_regulated
	Not_significant	Not_significant	Not_significant	Down_regulated
	Not_significant	Up_regulated	Not_significant	Up_regulated
	Up_regulated	Up_regulated	Not_significant	Not_significant
	Not_significant	Not_significant	Not_significant	Down_regulated
	Not_significant	Not_significant	Not_significant	Down_regulated
	Down_regulated	Down_regulated	Not_significant	Not_significant
	Down_regulated	Down_regulated	Down_regulated	Down_regulated
	Not_significant	Not_significant	Not_significant	Down_regulated
	Not_significant	Not_significant	Not_significant	Down_regulated
	Not_significant	Down_regulated	Not_significant	Down_regulated
	Up_regulated	Up_regulated	Up_regulated	Up_regulated
	Down_regulated	Down_regulated	Down_regulated	Down_regulated
	Down_regulated	Down_regulated	Down_regulated	Down_regulated
	Not_significant	Up_regulated	Not_significant	Up_regulated
	Not_significant	Not_significant	Not_significant	Up_regulated
	Not_significant	Down_regulated	Not_significant	Not_significant
	Not_significant	Down_regulated	Not_significant	Not_significant
	Not_significant	Not_significant	Not_significant	Down_regulated
	Not_significant	Up_regulated	Not_significant	Up_regulated
	Not_significant	Down_regulated	Not_significant	Not_significant
	Not_significant	Up_regulated	Not_significant	Not_significant
	Not_significant	Not_significant	Down_regulated	Down_regulated
	Not_significant	Not_significant	Down_regulated	Down_regulated
	Down_regulated	Down_regulated	Not_significant	Not_significant
	Not_significant	Down_regulated	Not_significant	Down_regulated
	Not_significant	Up_regulated	Not_significant	Up_regulated
	Not_significant	Not_significant	Not_significant	Down_regulated
	Not_significant	Not_significant	Not_significant	Up_regulated
	Not_significant	Up_regulated	Not_significant	Up_regulated
	Not_significant	Not_significant	Not_significant	Down_regulated
	Up_regulated	Not_significant	Up_regulated	Up_regulated
	Not_significant	Not_significant	Not_significant	Up_regulated
	Not_significant	Down_regulated	Not_significant	Down_regulated
	Down_regulated	Down_regulated	Not_significant	Down_regulated
	Not_significant	Not_significant	Not_significant	Down_regulated
	Not_significant	Down_regulated	Not_significant	Not_significant
	Not_significant	Not_significant	Not_significant	Up_regulated
	Not_significant	Not_significant	Not_significant	Up_regulated
	Not_significant	Down_regulated	Not_significant	Not_significant
	Down_regulated	Down_regulated	Not_significant	Down_regulated
	Not_significant	Down_regulated	Not_significant	Down_regulated
	Down_regulated	Down_regulated	Not_significant	Not_significant
	Not_significant	Down_regulated	Not_significant	Down_regulated
	Down_regulated	Down_regulated	Down_regulated	Down_regulated
	Not_significant	Not_significant	Down_regulated	Down_regulated
	Down_regulated	Down_regulated	Down_regulated	Down_regulated
	Not_significant	Not_significant	Not_significant	Down_regulated
	Down_regulated	Down_regulated	Down_regulated	Down_regulated
	Down_regulated	Down_regulated	Down_regulated	Down_regulated
	Down_regulated	Down_regulated	Down_regulated	Down_regulated
	Down_regulated	Down_regulated	Not_significant	Down_regulated
	Not_significant	Down_regulated	Not_significant	Not_significant
	Not_significant	Not_significant	Down_regulated	Down_regulated
	Not_significant	Down_regulated	Not_significant	Not_significant
	Not_significant	Down_regulated	Not_significant	Not_significant
	Not_significant	Not_significant	Down_regulated	Down_regulated
	Down_regulated	Down_regulated	Down_regulated	Down_regulated
	Not_significant	Not_significant	Not_significant	Up_regulated
	Not_significant	Not_significant	Up_regulated	Up_regulated
	Not_significant	Not_significant	Not_significant	Up_regulated
	Not_significant	Down_regulated	Down_regulated	Down_regulated
	Not_significant	Down_regulated	Not_significant	Down_regulated
	Not_significant	Not_significant	Not_significant	Up_regulated
	Not_significant	Not_significant	Up_regulated	Up_regulated
	Not_significant	Not_significant	Not_significant	Up_regulated
	Up_regulated	Up_regulated	Not_significant	Not_significant
	Up_regulated	Not_significant	Up_regulated	Up_regulated
	Down_regulated	Down_regulated	Down_regulated	Down_regulated
	Not_significant	Up_regulated	Not_significant	Not_significant
	Not_significant	Not_significant	Not_significant	Up_regulated
	Not_significant	Not_significant	Not_significant	Up_regulated
	Not_significant	Not_significant	Not_significant	Up_regulated
	Not_significant	Not_significant	Not_significant	Down_regulated
	Not_significant	Not_significant	Not_significant	Down_regulated
	Not_significant	Not_significant	Not_significant	Down_regulated
	Not_significant	Down_regulated	Not_significant	Down_regulated
	Not_significant	Not_significant	Not_significant	Down_regulated
	Not_significant	Up_regulated	Not_significant	Not_significant
	Not_significant	Not_significant	Not_significant	Down_regulated
	Not_significant	Not_significant	Not_significant	Up_regulated
	Not_significant	Not_significant	Not_significant	Down_regulated
	Not_significant	Not_significant	Not_significant	Up_regulated
	Not_significant	Down_regulated	Down_regulated	Down_regulated
	Not_significant	Down_regulated	Not_significant	Not_significant
	Up_regulated	Up_regulated	Not_significant	Not_significant
	Not_significant	Up_regulated	Not_significant	Not_significant
	Not_significant	Not_significant	Not_significant	Down_regulated
	Not_significant	Not_significant	Not_significant	Down_regulated
	Not_significant	Not_significant	Not_significant	Down_regulated
	Not_significant	Not_significant	Not_significant	Down_regulated
	Not_significant	Not_significant	Not_significant	Down_regulated
	Down_regulated	Down_regulated	Down_regulated	Down_regulated
	Not_significant	Down_regulated	Not_significant	Not_significant
	Not_significant	Not_significant	Not_significant	Down_regulated
	Down_regulated	Down_regulated	Not_significant	Not_significant
	Not_significant	Up_regulated	Not_significant	Not_significant
	Not_significant	Not_significant	Not_significant	Down_regulated
	Not_significant	Not_significant	Down_regulated	Down_regulated
	Not_significant	Down_regulated	Down_regulated	Down_regulated
	Not_significant	Down_regulated	Not_significant	Not_significant
	Not_significant	Not_significant	Down_regulated	Down_regulated
	Not_significant	Down_regulated	Not_significant	Not_significant
	Not_significant	Not_significant	Down_regulated	Down_regulated
	Not_significant	Not_significant	Not_significant	Down_regulated
	Down_regulated	Not_significant	Down_regulated	Down_regulated
	Not_significant	Down_regulated	Not_significant	Not_significant
	Down_regulated	Down_regulated	Down_regulated	Down_regulated
	Not_significant	Not_significant	Down_regulated	Down_regulated
	Not_significant	Up_regulated	Not_significant	Not_significant
	Not_significant	Not_significant	Down_regulated	Down_regulated
	Not_significant	Not_significant	Down_regulated	Down_regulated
	Down_regulated	Down_regulated	Not_significant	Not_significant
	Not_significant	Not_significant	Not_significant	Down_regulated
	Not_significant	Down_regulated	Not_significant	Down_regulated
	Not_significant	Up_regulated	Not_significant	Not_significant
	Down_regulated	Down_regulated	Not_significant	Down_regulated
	Not_significant	Not_significant	Not_significant	Down_regulated
	Not_significant	Up_regulated	Not_significant	Up_regulated
	Not_significant	Down_regulated	Not_significant	Not_significant
	Not_significant	Not_significant	Not_significant	Down_regulated
	Not_significant	Up_regulated	Not_significant	Not_significant
	Not_significant	Not_significant	Not_significant	Up_regulated
	Down_regulated	Down_regulated	Down_regulated	Not_significant
	Not_significant	Not_significant	Not_significant	Up_regulated
	Up_regulated	Up_regulated	Not_significant	Not_significant
	Not_significant	Up_regulated	Not_significant	Not_significant
	Not_significant	Not_significant	Down_regulated	Down_regulated
	Not_significant	Up_regulated	Not_significant	Not_significant
	Not_significant	Up_regulated	Not_significant	Up_regulated
	Not_significant	Not_significant	Not_significant	Up_regulated
	Not_significant	Not_significant	Not_significant	Up_regulated
	Not_significant	Up_regulated	Not_significant	Not_significant
	Not_significant	Up_regulated	Not_significant	Not_significant
	Not_significant	Up_regulated	Up_regulated	Up_regulated
	Not_significant	Down_regulated	Not_significant	Down_regulated
	Not_significant	Down_regulated	Not_significant	Not_significant
	Not_significant	Not_significant	Not_significant	Up_regulated
	Not_significant	Not_significant	Not_significant	Up_regulated
	Not_significant	Not_significant	Not_significant	Down_regulated
	Not_significant	Not_significant	Not_significant	Down_regulated
	Not_significant	Not_significant	Not_significant	Up_regulated
	Down_regulated	Down_regulated	Down_regulated	Down_regulated
	Down_regulated	Down_regulated	Not_significant	Not_significant
	Not_significant	Not_significant	Not_significant	Down_regulated
	Not_significant	Not_significant	Not_significant	Down_regulated
	Down_regulated	Down_regulated	Down_regulated	Down_regulated
	Not_significant	Not_significant	Not_significant	Down_regulated
	Not_significant	Not_significant	Not_significant	Down_regulated
	Down_regulated	Down_regulated	Down_regulated	Down_regulated
	Not_significant	Up_regulated	Not_significant	Up_regulated
	Down_regulated	Down_regulated	Not_significant	Down_regulated
	Down_regulated	Down_regulated	Down_regulated	Down_regulated
	Not_significant	Down_regulated	Not_significant	Down_regulated
	Not_significant	Not_significant	Up_regulated	Up_regulated
	Down_regulated	Down_regulated	Down_regulated	Down_regulated
	Not_significant	Down_regulated	Down_regulated	Down_regulated
	Not_significant	Not_significant	Not_significant	Up_regulated
	Not_significant	Not_significant	Down_regulated	Down_regulated
	Not_significant	Not_significant	Not_significant	Down_regulated
	Not_significant	Up_regulated	Not_significant	Not_significant
	Not_significant	Up_regulated	Not_significant	Not_significant
	Not_significant	Not_significant	Down_regulated	Down_regulated
	Not_significant	Down_regulated	Not_significant	Not_significant
	Not_significant	Not_significant	Not_significant	Down_regulated
	Not_significant	Not_significant	Not_significant	Down_regulated
	Not_significant	Up_regulated	Not_significant	Not_significant
	Not_significant	Up_regulated	Not_significant	Not_significant
	Not_significant	Not_significant	Not_significant	Down_regulated
	Down_regulated	Down_regulated	Down_regulated	Down_regulated
	Not_significant	Not_significant	Not_significant	Up_regulated
	Not_significant	Down_regulated	Not_significant	Down_regulated
	Not_significant	Up_regulated	Not_significant	Not_significant
	Not_significant	Down_regulated	Not_significant	Down_regulated
	Not_significant	Not_significant	Down_regulated	Down_regulated
	Up_regulated	Up_regulated	Up_regulated	Up_regulated
	Not_significant	Not_significant	Not_significant	Down_regulated
	Not_significant	Not_significant	Down_regulated	Down_regulated
	Not_significant	Down_regulated	Not_significant	Not_significant
	Not_significant	Down_regulated	Not_significant	Down_regulated
	Not_significant	Not_significant	Not_significant	Down_regulated
	Up_regulated	Up_regulated	Not_significant	Not_significant
	Not_significant	Down_regulated	Not_significant	Down_regulated
	Down_regulated	Down_regulated	Down_regulated	Down_regulated
	Not_significant	Down_regulated	Down_regulated	Down_regulated
	Not_significant	Not_significant	Down_regulated	Down_regulated
	Not_significant	Not_significant	Not_significant	Up_regulated
	Not_significant	Not_significant	Not_significant	Up_regulated
	Not_significant	Down_regulated	Not_significant	Down_regulated
	Down_regulated	Down_regulated	Down_regulated	Down_regulated
	Down_regulated	Down_regulated	Down_regulated	Down_regulated
	Not_significant	Not_significant	Not_significant	Up_regulated
	Not_significant	Not_significant	Not_significant	Up_regulated
	Up_regulated	Not_significant	Up_regulated	Up_regulated
	Not_significant	Down_regulated	Not_significant	Down_regulated
	Not_significant	Up_regulated	Not_significant	Up_regulated
	Not_significant	Up_regulated	Not_significant	Not_significant
	Not_significant	Not_significant	Not_significant	Up_regulated
	Not_significant	Not_significant	Not_significant	Up_regulated
	Not_significant	Up_regulated	Not_significant	Up_regulated
	Up_regulated	Up_regulated	Not_significant	Up_regulated
	Not_significant	Down_regulated	Not_significant	Down_regulated
	Not_significant	Not_significant	Not_significant	Up_regulated
	Not_significant	Up_regulated	Not_significant	Not_significant
	Not_significant	Not_significant	Not_significant	Down_regulated
	Not_significant	Down_regulated	Not_significant	Not_significant
	Down_regulated	Down_regulated	Down_regulated	Down_regulated
	Not_significant	Down_regulated	Not_significant	Not_significant
	Not_significant	Up_regulated	Not_significant	Not_significant
	Not_significant	Down_regulated	Not_significant	Not_significant
	Not_significant	Down_regulated	Not_significant	Not_significant
	Not_significant	Up_regulated	Not_significant	Not_significant
	Not_significant	Not_significant	Not_significant	Up_regulated
	Not_significant	Down_regulated	Not_significant	Down_regulated
	Not_significant	Not_significant	Not_significant	Down_regulated
	Not_significant	Up_regulated	Not_significant	Up_regulated
	Not_significant	Not_significant	Not_significant	Down_regulated
	Not_significant	Up_regulated	Not_significant	Not_significant
	Not_significant	Not_significant	Down_regulated	Down_regulated
	Up_regulated	Up_regulated	Not_significant	Not_significant
	Not_significant	Up_regulated	Not_significant	Not_significant
	Down_regulated	Down_regulated	Down_regulated	Down_regulated
	Not_significant	Up_regulated	Not_significant	Not_significant
	Down_regulated	Down_regulated	Down_regulated	Down_regulated
	Not_significant	Down_regulated	Down_regulated	Down_regulated
	Down_regulated	Down_regulated	Down_regulated	Down_regulated
	Down_regulated	Down_regulated	Down_regulated	Down_regulated
	Up_regulated	Up_regulated	Down_regulated	Not_significant
	Down_regulated	Down_regulated	Down_regulated	Down_regulated
	Not_significant	Not_significant	Down_regulated	Down_regulated
	Not_significant	Down_regulated	Not_significant	Down_regulated
	Down_regulated	Down_regulated	Down_regulated	Not_significant
	Down_regulated	Down_regulated	Down_regulated	Down_regulated
	Not_significant	Not_significant	Not_significant	Down_regulated
	Not_significant	Not_significant	Down_regulated	Down_regulated
	Not_significant	Not_significant	Not_significant	Down_regulated
	Down_regulated	Down_regulated	Down_regulated	Not_significant
	Not_significant	Not_significant	Down_regulated	Down_regulated
	Not_significant	Not_significant	Down_regulated	Down_regulated
	Up_regulated	Up_regulated	Not_significant	Not_significant
	Not_significant	Up_regulated	Not_significant	Not_significant
	Not_significant	Not_significant	Not_significant	Down_regulated
	Not_significant	Down_regulated	Not_significant	Down_regulated
	Down_regulated	Down_regulated	Down_regulated	Not_significant
	Not_significant	Down_regulated	Not_significant	Down_regulated
	Down_regulated	Not_significant	Down_regulated	Down_regulated
	Down_regulated	Down_regulated	Down_regulated	Down_regulated
	Not_significant	Not_significant	Up_regulated	Up_regulated
	Not_significant	Down_regulated	Down_regulated	Down_regulated
	Not_significant	Not_significant	Not_significant	Down_regulated
	Down_regulated	Not_significant	Down_regulated	Down_regulated
	Not_significant	Not_significant	Up_regulated	Up_regulated
	Not_significant	Not_significant	Not_significant	Up_regulated
	Up_regulated	Up_regulated	Not_significant	Not_significant
	Not_significant	Not_significant	Not_significant	Down_regulated
	Up_regulated	Up_regulated	Up_regulated	Up_regulated
	Not_significant	Not_significant	Not_significant	Down_regulated
	Down_regulated	Down_regulated	Down_regulated	Down_regulated
	Up_regulated	Up_regulated	Not_significant	Not_significant
	Up_regulated	Up_regulated	Not_significant	Not_significant
	Not_significant	Not_significant	Not_significant	Down_regulated
	Not_significant	Not_significant	Not_significant	Down_regulated
	Not_significant	Not_significant	Not_significant	Down_regulated
	Down_regulated	Down_regulated	Not_significant	Not_significant
	Not_significant	Not_significant	Down_regulated	Down_regulated
	Not_significant	Not_significant	Not_significant	Up_regulated
	Not_significant	Not_significant	Not_significant	Up_regulated
	Not_significant	Not_significant	Not_significant	Down_regulated
	Not_significant	Down_regulated	Not_significant	Down_regulated
	Not_significant	Up_regulated	Not_significant	Not_significant
	Not_significant	Not_significant	Not_significant	Down_regulated
	Not_significant	Not_significant	Not_significant	Down_regulated
	Not_significant	Down_regulated	Not_significant	Not_significant
	Not_significant	Not_significant	Down_regulated	Down_regulated
	Not_significant	Up_regulated	Not_significant	Not_significant
	Up_regulated	Up_regulated	Not_significant	Not_significant
	Not_significant	Down_regulated	Down_regulated	Down_regulated
	Not_significant	Not_significant	Down_regulated	Down_regulated
	Not_significant	Not_significant	Not_significant	Up_regulated
	Not_significant	Down_regulated	Not_significant	Not_significant
	Not_significant	Not_significant	Not_significant	Down_regulated
	Not_significant	Not_significant	Up_regulated	Up_regulated
	Not_significant	Not_significant	Down_regulated	Down_regulated
	Down_regulated	Down_regulated	Not_significant	Not_significant
	Not_significant	Not_significant	Not_significant	Down_regulated
	Not_significant	Down_regulated	Not_significant	Not_significant
	Not_significant	Not_significant	Not_significant	Up_regulated
	Not_significant	Up_regulated	Up_regulated	Up_regulated
	Not_significant	Not_significant	Down_regulated	Down_regulated
	Not_significant	Not_significant	Not_significant	Down_regulated
	Not_significant	Down_regulated	Not_significant	Down_regulated
	Not_significant	Up_regulated	Not_significant	Up_regulated
	Not_significant	Not_significant	Down_regulated	Down_regulated
	Not_significant	Up_regulated	Not_significant	Up_regulated
	Not_significant	Up_regulated	Not_significant	Not_significant
	Not_significant	Down_regulated	Not_significant	Down_regulated
	Up_regulated	Up_regulated	Not_significant	Not_significant
	Not_significant	Down_regulated	Not_significant	Not_significant
	Down_regulated	Down_regulated	Down_regulated	Down_regulated
	Not_significant	Down_regulated	Not_significant	Not_significant
	Not_significant	Down_regulated	Not_significant	Down_regulated
	Not_significant	Down_regulated	Not_significant	Not_significant
	Not_significant	Not_significant	Not_significant	Up_regulated
	Not_significant	Up_regulated	Not_significant	Not_significant
	Up_regulated	Up_regulated	Not_significant	Not_significant
	Not_significant	Down_regulated	Not_significant	Down_regulated
	Down_regulated	Down_regulated	Down_regulated	Down_regulated
	Up_regulated	Up_regulated	Not_significant	Not_significant
	Not_significant	Up_regulated	Not_significant	Not_significant
	Not_significant	Not_significant	Not_significant	Down_regulated
	Not_significant	Down_regulated	Not_significant	Down_regulated
	Not_significant	Not_significant	Not_significant	Down_regulated
	Down_regulated	Down_regulated	Down_regulated	Down_regulated
	Not_significant	Not_significant	Down_regulated	Down_regulated
	Not_significant	Down_regulated	Not_significant	Down_regulated
	Not_significant	Down_regulated	Not_significant	Down_regulated
	Not_significant	Up_regulated	Not_significant	Not_significant
	Down_regulated	Down_regulated	Down_regulated	Down_regulated
	Not_significant	Not_significant	Not_significant	Down_regulated
	Not_significant	Not_significant	Not_significant	Down_regulated
	Not_significant	Not_significant	Not_significant	Down_regulated
	Not_significant	Down_regulated	Not_significant	Not_significant
	Not_significant	Not_significant	Not_significant	Down_regulated
	Not_significant	Not_significant	Not_significant	Up_regulated
	Not_significant	Not_significant	Up_regulated	Up_regulated
	Not_significant	Not_significant	Not_significant	Up_regulated
	Not_significant	Up_regulated	Not_significant	Not_significant
	Not_significant	Down_regulated	Not_significant	Down_regulated
	Not_significant	Up_regulated	Not_significant	Not_significant
	Not_significant	Not_significant	Not_significant	Up_regulated
	Not_significant	Not_significant	Not_significant	Up_regulated
	Not_significant	Down_regulated	Not_significant	Not_significant
	Not_significant	Up_regulated	Not_significant	Not_significant
	Not_significant	Not_significant	Down_regulated	Down_regulated
	Down_regulated	Down_regulated	Down_regulated	Not_significant
	Not_significant	Not_significant	Not_significant	Down_regulated
	Down_regulated	Down_regulated	Down_regulated	Down_regulated
	Not_significant	Down_regulated	Not_significant	Not_significant
	Not_significant	Not_significant	Not_significant	Down_regulated
	Down_regulated	Down_regulated	Not_significant	Not_significant
	Down_regulated	Down_regulated	Down_regulated	Not_significant
	Not_significant	Down_regulated	Not_significant	Down_regulated
	Not_significant	Not_significant	Down_regulated	Down_regulated
	Not_significant	Not_significant	Down_regulated	Down_regulated
	Not_significant	Down_regulated	Not_significant	Not_significant
	Not_significant	Not_significant	Not_significant	Down_regulated
	Not_significant	Down_regulated	Not_significant	Down_regulated
	Down_regulated	Down_regulated	Down_regulated	Down_regulated
	Not_significant	Up_regulated	Not_significant	Not_significant
	Not_significant	Up_regulated	Not_significant	Not_significant
	Not_significant	Not_significant	Not_significant	Down_regulated
	Not_significant	Not_significant	Down_regulated	Down_regulated
	Not_significant	Up_regulated	Not_significant	Not_significant
	Not_significant	Down_regulated	Not_significant	Not_significant
	Not_significant	Not_significant	Not_significant	Down_regulated
	Not_significant	Down_regulated	Not_significant	Down_regulated
	Not_significant	Not_significant	Down_regulated	Down_regulated
	Down_regulated	Not_significant	Down_regulated	Down_regulated
	Not_significant	Not_significant	Not_significant	Down_regulated
	Not_significant	Down_regulated	Not_significant	Down_regulated
	Not_significant	Not_significant	Not_significant	Up_regulated
	Not_significant	Not_significant	Not_significant	Up_regulated
	Not_significant	Up_regulated	Not_significant	Up_regulated
	Not_significant	Not_significant	Not_significant	Down_regulated
	Not_significant	Down_regulated	Not_significant	Down_regulated
	Not_significant	Not_significant	Not_significant	Down_regulated
	Not_significant	Up_regulated	Not_significant	Not_significant
	Not_significant	Down_regulated	Not_significant	Down_regulated
	Not_significant	Not_significant	Not_significant	Down_regulated
	Up_regulated	Up_regulated	Up_regulated	Up_regulated
	Up_regulated	Up_regulated	Up_regulated	Not_significant
	Not_significant	Not_significant	Not_significant	Up_regulated
	Up_regulated	Up_regulated	Not_significant	Not_significant
	Not_significant	Not_significant	Down_regulated	Down_regulated
	Not_significant	Not_significant	Not_significant	Up_regulated
	Not_significant	Not_significant	Down_regulated	Down_regulated
	Not_significant	Down_regulated	Not_significant	Not_significant
	Not_significant	Not_significant	Not_significant	Down_regulated
	Not_significant	Up_regulated	Not_significant	Not_significant
	Down_regulated	Down_regulated	Down_regulated	Down_regulated
	Not_significant	Not_significant	Not_significant	Down_regulated
	Not_significant	Not_significant	Not_significant	Down_regulated
	Up_regulated	Up_regulated	Up_regulated	Up_regulated
	Down_regulated	Down_regulated	Down_regulated	Down_regulated
	Not_significant	Not_significant	Up_regulated	Up_regulated
	Not_significant	Up_regulated	Not_significant	Not_significant
	Not_significant	Up_regulated	Not_significant	Not_significant
	Up_regulated	Up_regulated	Not_significant	Not_significant
	Not_significant	Not_significant	Not_significant	Up_regulated
	Not_significant	Not_significant	Not_significant	Down_regulated
	Up_regulated	Up_regulated	Not_significant	Not_significant
	Not_significant	Up_regulated	Not_significant	Not_significant
	Not_significant	Not_significant	Down_regulated	Down_regulated
	Not_significant	Not_significant	Not_significant	Down_regulated
	Not_significant	Not_significant	Not_significant	Up_regulated
	Down_regulated	Down_regulated	Down_regulated	Not_significant
	Not_significant	Not_significant	Not_significant	Down_regulated
	Not_significant	Up_regulated	Not_significant	Not_significant
	Not_significant	Down_regulated	Not_significant	Not_significant
	Not_significant	Up_regulated	Not_significant	Up_regulated
	Down_regulated	Down_regulated	Not_significant	Not_significant
	Not_significant	Down_regulated	Not_significant	Down_regulated
	Not_significant	Up_regulated	Not_significant	Not_significant
	Not_significant	Not_significant	Not_significant	Down_regulated
	Not_significant	Not_significant	Down_regulated	Down_regulated
	Up_regulated	Up_regulated	Not_significant	Not_significant
	Not_significant	Not_significant	Not_significant	Down_regulated
	Not_significant	Not_significant	Not_significant	Up_regulated
	Not_significant	Up_regulated	Not_significant	Not_significant
	Not_significant	Not_significant	Not_significant	Down_regulated
	Not_significant	Not_significant	Not_significant	Up_regulated
	Not_significant	Not_significant	Not_significant	Up_regulated
	Not_significant	Not_significant	Up_regulated	Up_regulated
	Not_significant	Not_significant	Not_significant	Down_regulated
	Not_significant	Not_significant	Not_significant	Down_regulated
	Not_significant	Down_regulated	Not_significant	Down_regulated
	Not_significant	Down_regulated	Down_regulated	Down_regulated
	Not_significant	Not_significant	Not_significant	Down_regulated
	Not_significant	Not_significant	Not_significant	Up_regulated
	Not_significant	Not_significant	Down_regulated	Down_regulated
	Up_regulated	Up_regulated	Not_significant	Not_significant
	Not_significant	Not_significant	Not_significant	Up_regulated
	Not_significant	Not_significant	Not_significant	Down_regulated
	Not_significant	Not_significant	Not_significant	Down_regulated
	Not_significant	Not_significant	Not_significant	Down_regulated
	Not_significant	Down_regulated	Not_significant	Down_regulated
	Not_significant	Not_significant	Not_significant	Up_regulated
	Not_significant	Down_regulated	Not_significant	Down_regulated
	Not_significant	Down_regulated	Not_significant	Down_regulated
	Not_significant	Not_significant	Down_regulated	Down_regulated
	Not_significant	Not_significant	Not_significant	Up_regulated
	Not_significant	Not_significant	Not_significant	Up_regulated
	Not_significant	Not_significant	Not_significant	Up_regulated
	Down_regulated	Down_regulated	Down_regulated	Down_regulated
	Not_significant	Not_significant	Not_significant	Up_regulated
	Not_significant	Not_significant	Not_significant	Up_regulated
	Not_significant	Not_significant	Not_significant	Down_regulated
	Not_significant	Up_regulated	Not_significant	Up_regulated
	Not_significant	Not_significant	Down_regulated	Down_regulated
	Not_significant	Not_significant	Not_significant	Down_regulated
	Not_significant	Down_regulated	Not_significant	Down_regulated
	Down_regulated	Down_regulated	Down_regulated	Not_significant
	Down_regulated	Down_regulated	Down_regulated	Down_regulated
	Not_significant	Not_significant	Down_regulated	Down_regulated
	Not_significant	Down_regulated	Not_significant	Down_regulated
	Not_significant	Not_significant	Up_regulated	Up_regulated
	Not_significant	Not_significant	Not_significant	Down_regulated
	Down_regulated	Down_regulated	Down_regulated	Down_regulated
	Not_significant	Down_regulated	Not_significant	Down_regulated
	Up_regulated	Up_regulated	Not_significant	Not_significant
	Not_significant	Not_significant	Not_significant	Down_regulated
	Not_significant	Down_regulated	Not_significant	Down_regulated
	Not_significant	Not_significant	Not_significant	Down_regulated
	Not_significant	Not_significant	Not_significant	Down_regulated
	Not_significant	Not_significant	Not_significant	Up_regulated
	Not_significant	Down_regulated	Down_regulated	Down_regulated
	Not_significant	Not_significant	Up_regulated	Up_regulated
	Not_significant	Up_regulated	Not_significant	Not_significant
	Not_significant	Not_significant	Not_significant	Up_regulated
	Not_significant	Not_significant	Not_significant	Up_regulated
	Not_significant	Not_significant	Not_significant	Down_regulated
	Down_regulated	Down_regulated	Down_regulated	Down_regulated
	Not_significant	Not_significant	Not_significant	Down_regulated
	Not_significant	Not_significant	Not_significant	Up_regulated
	Not_significant	Up_regulated	Not_significant	Up_regulated
	Not_significant	Down_regulated	Not_significant	Not_significant
	Not_significant	Up_regulated	Not_significant	Not_significant
	Not_significant	Not_significant	Not_significant	Up_regulated
	Not_significant	Not_significant	Not_significant	Up_regulated
	Down_regulated	Down_regulated	Down_regulated	Down_regulated
	Not_significant	Not_significant	Up_regulated	Up_regulated
	Not_significant	Not_significant	Down_regulated	Down_regulated
	Not_significant	Not_significant	Down_regulated	Down_regulated
	Not_significant	Not_significant	Not_significant	Down_regulated
	Not_significant	Not_significant	Not_significant	Up_regulated
	Not_significant	Down_regulated	Not_significant	Not_significant
	Not_significant	Down_regulated	Not_significant	Not_significant
	Not_significant	Down_regulated	Not_significant	Not_significant
	Not_significant	Up_regulated	Not_significant	Not_significant
	Not_significant	Up_regulated	Not_significant	Up_regulated
	Not_significant	Not_significant	Up_regulated	Up_regulated
	Not_significant	Up_regulated	Not_significant	Not_significant
	Not_significant	Not_significant	Not_significant	Down_regulated
	Not_significant	Down_regulated	Not_significant	Not_significant
	Down_regulated	Down_regulated	Not_significant	Not_significant
	Not_significant	Down_regulated	Not_significant	Down_regulated
	Not_significant	Up_regulated	Not_significant	Up_regulated
	Not_significant	Not_significant	Not_significant	Up_regulated
	Not_significant	Not_significant	Not_significant	Up_regulated
	Not_significant	Up_regulated	Not_significant	Not_significant
	Not_significant	Not_significant	Up_regulated	Up_regulated
	Not_significant	Down_regulated	Not_significant	Not_significant
	Not_significant	Not_significant	Not_significant	Up_regulated
	Not_significant	Down_regulated	Not_significant	Down_regulated
	Down_regulated	Down_regulated	Down_regulated	Down_regulated
	Not_significant	Not_significant	Up_regulated	Up_regulated
	Not_significant	Not_significant	Not_significant	Up_regulated
	Not_significant	Up_regulated	Up_regulated	Up_regulated
	Not_significant	Up_regulated	Not_significant	Not_significant
	Not_significant	Not_significant	Not_significant	Up_regulated
	Not_significant	Not_significant	Not_significant	Down_regulated
	Not_significant	Not_significant	Not_significant	Up_regulated
	Not_significant	Not_significant	Not_significant	Up_regulated
	Not_significant	Not_significant	Up_regulated	Up_regulated
	Not_significant	Up_regulated	Not_significant	Not_significant
	Not_significant	Not_significant	Not_significant	Up_regulated
	Not_significant	Down_regulated	Not_significant	Down_regulated
	Not_significant	Not_significant	Down_regulated	Down_regulated
	Up_regulated	Up_regulated	Up_regulated	Not_significant
	Not_significant	Down_regulated	Not_significant	Not_significant
	Not_significant	Not_significant	Not_significant	Up_regulated
	Not_significant	Up_regulated	Not_significant	Not_significant
	Not_significant	Up_regulated	Not_significant	Not_significant
	Not_significant	Not_significant	Down_regulated	Down_regulated
	Down_regulated	Down_regulated	Not_significant	Not_significant
	Up_regulated	Up_regulated	Up_regulated	Up_regulated
	Not_significant	Not_significant	Not_significant	Up_regulated
	Not_significant	Not_significant	Not_significant	Up_regulated
	Not_significant	Down_regulated	Down_regulated	Not_significant
	Not_significant	Down_regulated	Not_significant	Not_significant
	Not_significant	Not_significant	Not_significant	Down_regulated
	Down_regulated	Down_regulated	Down_regulated	Down_regulated
	Not_significant	Not_significant	Not_significant	Down_regulated
	Not_significant	Not_significant	Up_regulated	Up_regulated
	Down_regulated	Down_regulated	Down_regulated	Down_regulated
	Not_significant	Up_regulated	Not_significant	Up_regulated
	Down_regulated	Down_regulated	Down_regulated	Down_regulated
	Not_significant	Not_significant	Not_significant	Up_regulated
	Not_significant	Up_regulated	Not_significant	Not_significant
	Not_significant	Not_significant	Not_significant	Up_regulated
	Not_significant	Not_significant	Not_significant	Up_regulated
	Not_significant	Up_regulated	Not_significant	Not_significant
	Down_regulated	Down_regulated	Not_significant	Not_significant
	Not_significant	Not_significant	Not_significant	Down_regulated
	Not_significant	Up_regulated	Not_significant	Not_significant
	Not_significant	Not_significant	Not_significant	Up_regulated
	Not_significant	Not_significant	Not_significant	Down_regulated
	Not_significant	Down_regulated	Not_significant	Down_regulated
	Up_regulated	Up_regulated	Not_significant	Not_significant
	Not_significant	Down_regulated	Not_significant	Not_significant
	Not_significant	Not_significant	Not_significant	Down_regulated
	Up_regulated	Up_regulated	Up_regulated	Up_regulated
	Not_significant	Not_significant	Not_significant	Down_regulated
	Not_significant	Not_significant	Down_regulated	Down_regulated
	Not_significant	Down_regulated	Not_significant	Not_significant
	Up_regulated	Up_regulated	Not_significant	Not_significant
	Not_significant	Up_regulated	Not_significant	Not_significant
	Down_regulated	Down_regulated	Not_significant	Not_significant
	Down_regulated	Down_regulated	Not_significant	Not_significant
	Not_significant	Up_regulated	Up_regulated	Up_regulated
	Not_significant	Down_regulated	Not_significant	Not_significant
	Not_significant	Not_significant	Not_significant	Up_regulated
	Not_significant	Up_regulated	Not_significant	Not_significant
	Down_regulated	Down_regulated	Not_significant	Not_significant
	Not_significant	Not_significant	Not_significant	Down_regulated
	Not_significant	Up_regulated	Not_significant	Not_significant
	Up_regulated	Up_regulated	Up_regulated	Up_regulated
	Not_significant	Not_significant	Not_significant	Up_regulated
	Not_significant	Up_regulated	Not_significant	Not_significant
	Not_significant	Down_regulated	Not_significant	Down_regulated
	Down_regulated	Down_regulated	Down_regulated	Not_significant
	Down_regulated	Down_regulated	Down_regulated	Down_regulated
	Not_significant	Not_significant	Not_significant	Down_regulated
	Not_significant	Up_regulated	Not_significant	Not_significant
	Not_significant	Not_significant	Up_regulated	Up_regulated
	Down_regulated	Not_significant	Not_significant	Down_regulated
	Not_significant	Down_regulated	Not_significant	Down_regulated
	Up_regulated	Up_regulated	Not_significant	Not_significant
	Not_significant	Down_regulated	Not_significant	Not_significant
	Not_significant	Not_significant	Not_significant	Up_regulated
	Not_significant	Not_significant	Not_significant	Down_regulated
	Not_significant	Not_significant	Down_regulated	Down_regulated
	Not_significant	Not_significant	Not_significant	Down_regulated
	Not_significant	Not_significant	Not_significant	Up_regulated
	Not_significant	Not_significant	Not_significant	Up_regulated
	Not_significant	Not_significant	Up_regulated	Up_regulated
	Up_regulated	Up_regulated	Down_regulated	Not_significant
	Not_significant	Not_significant	Not_significant	Up_regulated
	Not_significant	Not_significant	Not_significant	Down_regulated
	Not_significant	Not_significant	Not_significant	Up_regulated
	Not_significant	Not_significant	Not_significant	Down_regulated
	Not_significant	Not_significant	Not_significant	Down_regulated
	Down_regulated	Down_regulated	Not_significant	Not_significant
	Down_regulated	Not_significant	Down_regulated	Down_regulated
	Up_regulated	Up_regulated	Not_significant	Not_significant
	Not_significant	Not_significant	Not_significant	Up_regulated
	Not_significant	Up_regulated	Not_significant	Not_significant
	Not_significant	Down_regulated	Not_significant	Not_significant
	Down_regulated	Down_regulated	Down_regulated	Down_regulated
	Up_regulated	Up_regulated	Not_significant	Not_significant
	Not_significant	Up_regulated	Not_significant	Not_significant
	Not_significant	Not_significant	Not_significant	Up_regulated
	Not_significant	Not_significant	Up_regulated	Up_regulated
	Not_significant	Down_regulated	Not_significant	Not_significant
	Down_regulated	Down_regulated	Down_regulated	Down_regulated
	Down_regulated	Down_regulated	Down_regulated	Down_regulated
	Up_regulated	Up_regulated	Up_regulated	Up_regulated
	Not_significant	Not_significant	Not_significant	Down_regulated
	Not_significant	Not_significant	Down_regulated	Down_regulated
	Down_regulated	Not_significant	Down_regulated	Down_regulated
	Not_significant	Up_regulated	Not_significant	Up_regulated
	Not_significant	Down_regulated	Not_significant	Not_significant
	Not_significant	Up_regulated	Not_significant	Not_significant
	Not_significant	Not_significant	Up_regulated	Up_regulated
	Not_significant	Not_significant	Not_significant	Down_regulated
	Not_significant	Not_significant	Not_significant	Down_regulated
	Not_significant	Up_regulated	Not_significant	Not_significant
	Not_significant	Up_regulated	Not_significant	Up_regulated
	Not_significant	Up_regulated	Not_significant	Up_regulated
	Not_significant	Down_regulated	Not_significant	Not_significant
	Up_regulated	Up_regulated	Up_regulated	Not_significant
	Not_significant	Down_regulated	Not_significant	Not_significant
	Not_significant	Not_significant	Not_significant	Up_regulated
	Not_significant	Down_regulated	Not_significant	Down_regulated
	Not_significant	Down_regulated	Not_significant	Down_regulated
	Not_significant	Down_regulated	Not_significant	Not_significant
	Down_regulated	Down_regulated	Down_regulated	Down_regulated
	Not_significant	Down_regulated	Not_significant	Not_significant
	Down_regulated	Down_regulated	Down_regulated	Down_regulated
	Down_regulated	Down_regulated	Not_significant	Not_significant
	Not_significant	Down_regulated	Not_significant	Not_significant
	Not_significant	Down_regulated	Not_significant	Down_regulated
	Not_significant	Not_significant	Down_regulated	Down_regulated
	Down_regulated	Down_regulated	Down_regulated	Down_regulated
	Not_significant	Down_regulated	Not_significant	Down_regulated
	Not_significant	Down_regulated	Not_significant	Not_significant
	Down_regulated	Down_regulated	Down_regulated	Down_regulated
	Not_significant	Down_regulated	Not_significant	Not_significant
	Down_regulated	Down_regulated	Down_regulated	Down_regulated
	Not_significant	Not_significant	Not_significant	Down_regulated
	Not_significant	Not_significant	Down_regulated	Down_regulated
	Not_significant	Not_significant	Down_regulated	Down_regulated
	Not_significant	Down_regulated	Not_significant	Down_regulated
	Not_significant	Not_significant	Not_significant	Up_regulated
	Not_significant	Down_regulated	Not_significant	Not_significant
	Not_significant	Up_regulated	Not_significant	Up_regulated
	Not_significant	Not_significant	Not_significant	Down_regulated
	Down_regulated	Down_regulated	Not_significant	Down_regulated
	Not_significant	Not_significant	Up_regulated	Up_regulated
	Not_significant	Not_significant	Up_regulated	Up_regulated
	Not_significant	Not_significant	Down_regulated	Down_regulated
	Not_significant	Not_significant	Not_significant	Down_regulated
	Up_regulated	Up_regulated	Up_regulated	Not_significant
	Not_significant	Not_significant	Not_significant	Up_regulated
	Not_significant	Up_regulated	Not_significant	Not_significant
	Down_regulated	Down_regulated	Down_regulated	Down_regulated
		Down_regulated		Not_significant
	Not_significant	Not_significant	Up_regulated	Up_regulated
	Up_regulated	Up_regulated	Not_significant	Not_significant
	Down_regulated	Down_regulated	Down_regulated	Down_regulated
	Up_regulated	Up_regulated	Not_significant	Not_significant
	Down_regulated	Down_regulated	Down_regulated	Down_regulated
	Not_significant	Not_significant	Down_regulated	Down_regulated
	Not_significant	Up_regulated	Not_significant	Not_significant
	Not_significant	Not_significant	Not_significant	Up_regulated
	Not_significant	Not_significant	Not_significant	Down_regulated
	Not_significant	Up_regulated	Not_significant	Up_regulated
	Not_significant	Not_significant	Not_significant	Up_regulated
	Not_significant	Down_regulated	Not_significant	Down_regulated
	Not_significant	Down_regulated	Not_significant	Not_significant
	Not_significant	Down_regulated	Not_significant	Not_significant
	Not_significant	Not_significant	Not_significant	Up_regulated
	Up_regulated	Up_regulated	Not_significant	Not_significant
	Down_regulated	Down_regulated	Down_regulated	Down_regulated
	Up_regulated	Up_regulated	Not_significant	Not_significant
	Up_regulated	Up_regulated	Not_significant	Not_significant
	Not_significant	Down_regulated	Not_significant	Down_regulated
	Not_significant	Not_significant	Not_significant	Down_regulated
	Down_regulated	Down_regulated	Down_regulated	Down_regulated
	Not_significant	Not_significant	Down_regulated	Down_regulated
	Down_regulated	Down_regulated	Not_significant	Not_significant
	Not_significant	Down_regulated	Not_significant	Not_significant
	Down_regulated	Down_regulated	Down_regulated	Not_significant
	Not_significant	Not_significant	Down_regulated	Down_regulated
	Down_regulated	Down_regulated	Down_regulated	Down_regulated
	Down_regulated	Down_regulated	Not_significant	Down_regulated
	Not_significant	Down_regulated	Not_significant	Down_regulated
	Not_significant	Not_significant	Not_significant	Up_regulated
	Not_significant	Not_significant	Not_significant	Up_regulated
	Not_significant	Not_significant	Not_significant	Down_regulated
	Not_significant	Down_regulated	Not_significant	Down_regulated
	Not_significant	Down_regulated	Not_significant	Not_significant
	Not_significant	Not_significant	Not_significant	Down_regulated
	Not_significant	Down_regulated	Not_significant	Not_significant
	Not_significant	Not_significant	Down_regulated	Down_regulated
	Not_significant	Down_regulated	Not_significant	Not_significant
	Not_significant	Not_significant	Not_significant	Up_regulated
	Not_significant	Not_significant	Not_significant	Up_regulated
	Not_significant	Not_significant	Not_significant	Up_regulated
	Not_significant	Down_regulated	Not_significant	Not_significant
	Not_significant	Not_significant	Not_significant	Down_regulated
	Up_regulated	Up_regulated	Up_regulated	Up_regulated
	Not_significant	Not_significant	Not_significant	Down_regulated
	Not_significant	Down_regulated	Not_significant	Not_significant
	Down_regulated	Down_regulated	Not_significant	Not_significant
	Up_regulated	Up_regulated	Not_significant	Not_significant
	Not_significant	Not_significant	Up_regulated	Up_regulated
	Down_regulated	Down_regulated	Down_regulated	Down_regulated
	Down_regulated	Down_regulated	Down_regulated	Down_regulated
	Not_significant	Down_regulated	Not_significant	Not_significant
	Not_significant	Not_significant	Up_regulated	Up_regulated
	Not_significant	Not_significant	Not_significant	Up_regulated
	Not_significant	Down_regulated	Not_significant	Down_regulated
	Up_regulated	Up_regulated	Not_significant	Not_significant
	Not_significant	Not_significant	Down_regulated	Down_regulated
	Not_significant	Up_regulated	Not_significant	Up_regulated
	Not_significant	Down_regulated	Not_significant	Down_regulated
	Not_significant	Not_significant	Not_significant	Down_regulated
	Down_regulated	Down_regulated	Down_regulated	Down_regulated
	Not_significant	Up_regulated	Not_significant	Up_regulated
	Not_significant	Not_significant	Down_regulated	Down_regulated
	Not_significant	Up_regulated	Not_significant	Not_significant
	Not_significant	Not_significant	Down_regulated	Down_regulated
	Not_significant	Not_significant	Down_regulated	Down_regulated
	Not_significant	Down_regulated	Not_significant	Down_regulated
	Not_significant	Not_significant	Not_significant	Down_regulated
	Not_significant	Down_regulated	Not_significant	Not_significant
	Not_significant	Up_regulated	Not_significant	Up_regulated
	Not_significant	Up_regulated	Not_significant	Not_significant
	Not_significant	Not_significant	Not_significant	Down_regulated
	Not_significant	Not_significant	Not_significant	Up_regulated
	Down_regulated	Down_regulated	Down_regulated	Down_regulated
	Down_regulated	Down_regulated	Not_significant	Not_significant
	Not_significant	Up_regulated	Not_significant	Not_significant
	Not_significant	Up_regulated	Not_significant	Not_significant
	Up_regulated	Up_regulated	Up_regulated	Up_regulated
	Not_significant	Down_regulated	Not_significant	Not_significant
	Not_significant	Not_significant	Not_significant	Up_regulated
	Not_significant	Not_significant	Not_significant	Up_regulated
	Not_significant	Up_regulated	Not_significant	Up_regulated
	Not_significant	Not_significant	Not_significant	Up_regulated
	Not_significant	Down_regulated	Not_significant	Down_regulated
	Not_significant	Not_significant	Not_significant	Down_regulated
	Down_regulated	Down_regulated	Not_significant	Not_significant
	Not_significant	Not_significant	Up_regulated	Up_regulated
	Not_significant	Not_significant	Not_significant	Down_regulated
	Down_regulated	Down_regulated	Down_regulated	Down_regulated
	Not_significant	Not_significant	Down_regulated	Down_regulated
	Not_significant	Not_significant	Not_significant	Up_regulated
	Down_regulated	Down_regulated	Down_regulated	Down_regulated
	Not_significant	Not_significant	Not_significant	Up_regulated
	Down_regulated	Down_regulated	Not_significant	Not_significant
	Not_significant	Not_significant	Not_significant	Down_regulated
	Not_significant	Not_significant	Not_significant	Up_regulated
	Not_significant	Down_regulated	Not_significant	Down_regulated
	Down_regulated	Down_regulated	Not_significant	Not_significant
	Not_significant	Up_regulated	Not_significant	Not_significant
	Down_regulated	Down_regulated	Down_regulated	Down_regulated
	Not_significant	Not_significant	Not_significant	Down_regulated
	Down_regulated	Down_regulated	Down_regulated	Down_regulated
	Up_regulated	Up_regulated	Not_significant	Not_significant
	Not_significant	Not_significant	Not_significant	Down_regulated
	Down_regulated	Down_regulated	Down_regulated	Down_regulated
	Not_significant	Not_significant	Down_regulated	Down_regulated
	Up_regulated	Up_regulated	Not_significant	Not_significant
	Down_regulated	Down_regulated	Down_regulated	Down_regulated
	Not_significant	Not_significant	Not_significant	Down_regulated
	Not_significant	Down_regulated	Not_significant	Down_regulated
	Not_significant	Not_significant	Not_significant	Up_regulated
	Not_significant	Not_significant	Not_significant	Up_regulated
	Not_significant	Not_significant	Not_significant	Down_regulated
	Not_significant	Down_regulated	Not_significant	Down_regulated
	Not_significant	Not_significant	Not_significant	Up_regulated
	Not_significant	Not_significant	Not_significant	Down_regulated
	Not_significant	Down_regulated	Not_significant	Down_regulated
	Down_regulated	Down_regulated	Not_significant	Not_significant
	Not_significant	Not_significant	Down_regulated	Down_regulated
	Not_significant	Not_significant	Not_significant	Down_regulated
	Down_regulated	Down_regulated	Down_regulated	Down_regulated
	Not_significant	Up_regulated	Not_significant	Not_significant
	Not_significant	Up_regulated	Not_significant	Not_significant
	Not_significant	Not_significant	Not_significant	Up_regulated
	Not_significant	Not_significant	Not_significant	Up_regulated
	Not_significant	Down_regulated	Not_significant	Down_regulated
	Up_regulated	Up_regulated	Up_regulated	Up_regulated
	Down_regulated	Down_regulated	Down_regulated	Down_regulated
	Down_regulated	Not_significant	Down_regulated	Down_regulated
	Not_significant	Not_significant	Not_significant	Down_regulated
	Not_significant	Not_significant	Not_significant	Down_regulated
	Not_significant	Not_significant	Down_regulated	Down_regulated
	Not_significant	Not_significant	Not_significant	Down_regulated
	Down_regulated	Down_regulated	Down_regulated	Down_regulated
	Down_regulated	Down_regulated	Down_regulated	Down_regulated
	Not_significant	Not_significant	Not_significant	Down_regulated
	Not_significant	Up_regulated	Not_significant	Not_significant
	Not_significant	Not_significant	Down_regulated	Down_regulated
	Not_significant	Down_regulated	Not_significant	Down_regulated
	Down_regulated	Down_regulated	Down_regulated	Down_regulated
	Not_significant	Not_significant	Down_regulated	Down_regulated
	Up_regulated	Up_regulated	Not_significant	Not_significant
	Not_significant	Not_significant	Not_significant	Down_regulated
	Not_significant	Not_significant	Down_regulated	Down_regulated
	Not_significant	Not_significant	Down_regulated	Down_regulated
	Not_significant	Not_significant	Down_regulated	Down_regulated
	Not_significant	Not_significant	Not_significant	Up_regulated
	Not_significant	Not_significant	Not_significant	Down_regulated
	Down_regulated	Down_regulated	Not_significant	Not_significant
	Down_regulated	Not_significant	Down_regulated	Down_regulated
	Not_significant	Not_significant	Not_significant	Down_regulated
	Not_significant	Not_significant	Not_significant	Up_regulated
	Down_regulated	Down_regulated	Down_regulated	Down_regulated
	Not_significant	Not_significant	Up_regulated	Up_regulated
	Not_significant	Not_significant	Up_regulated	Up_regulated
	Not_significant	Down_regulated	Not_significant	Down_regulated
	Down_regulated	Down_regulated	Down_regulated	Down_regulated
	Not_significant	Down_regulated	Not_significant	Not_significant
	Down_regulated	Down_regulated	Not_significant	Not_significant
	Down_regulated	Down_regulated	Down_regulated	Down_regulated
	Not_significant	Not_significant	Not_significant	Down_regulated
	Not_significant	Down_regulated	Not_significant	Not_significant
	Not_significant	Down_regulated	Not_significant	Not_significant
	Not_significant	Down_regulated	Not_significant	Not_significant
	Down_regulated	Down_regulated	Down_regulated	Down_regulated
	Down_regulated	Down_regulated	Not_significant	Not_significant
	Not_significant	Up_regulated	Not_significant	Up_regulated
	Not_significant	Not_significant	Not_significant	Up_regulated
	Down_regulated	Down_regulated	Down_regulated	Down_regulated
	Not_significant	Down_regulated	Not_significant	Not_significant
	Not_significant	Down_regulated	Not_significant	Down_regulated
	Down_regulated	Down_regulated	Not_significant	Not_significant
	Not_significant	Up_regulated	Not_significant	Not_significant
	Not_significant	Not_significant	Not_significant	Up_regulated
	Not_significant	Down_regulated	Not_significant	Not_significant
	Down_regulated	Down_regulated	Not_significant	Not_significant
	Down_regulated	Down_regulated	Not_significant	Down_regulated
	Not_significant	Not_significant	Up_regulated	Up_regulated
	Not_significant	Not_significant	Not_significant	Down_regulated
	Not_significant	Down_regulated	Not_significant	Down_regulated
	Not_significant	Down_regulated	Down_regulated	Down_regulated
	Not_significant	Not_significant	Down_regulated	Down_regulated
	Down_regulated	Not_significant	Down_regulated	Down_regulated
	Not_significant	Down_regulated	Not_significant	Not_significant
	Not_significant	Up_regulated	Not_significant	Up_regulated
	Up_regulated	Not_significant	Up_regulated	Up_regulated
	Down_regulated	Not_significant	Down_regulated	Down_regulated
	Up_regulated	Up_regulated	Up_regulated	Up_regulated
	Not_significant	Not_significant	Not_significant	Up_regulated
	Not_significant	Up_regulated	Not_significant	Up_regulated
	Not_significant	Up_regulated	Not_significant	Not_significant
	Not_significant	Not_significant	Down_regulated	Down_regulated
	Not_significant	Up_regulated	Not_significant	Not_significant
	Not_significant	Up_regulated	Not_significant	Up_regulated
	Not_significant	Not_significant	Not_significant	Up_regulated
	Not_significant	Up_regulated	Not_significant	Up_regulated
	Not_significant	Not_significant	Not_significant	Up_regulated
	Not_significant	Up_regulated	Not_significant	Up_regulated
	Not_significant	Up_regulated	Not_significant	Up_regulated
	Not_significant	Down_regulated	Down_regulated	Down_regulated
	Not_significant	Not_significant	Down_regulated	Down_regulated
	Not_significant	Not_significant	Down_regulated	Down_regulated
	Not_significant	Down_regulated	Not_significant	Down_regulated
	Not_significant	Not_significant	Not_significant	Up_regulated
	Down_regulated	Down_regulated	Not_significant	Not_significant
	Down_regulated	Down_regulated	Down_regulated	Down_regulated
	Not_significant	Not_significant	Not_significant	Up_regulated
	Not_significant	Not_significant	Not_significant	Down_regulated
	Down_regulated	Down_regulated	Not_significant	Down_regulated
	Down_regulated	Down_regulated	Not_significant	Down_regulated
	Not_significant	Not_significant	Not_significant	Down_regulated
	Not_significant	Down_regulated	Not_significant	Not_significant
	Not_significant	Not_significant	Not_significant	Down_regulated
	Up_regulated	Up_regulated	Not_significant	Not_significant
	Down_regulated	Down_regulated	Down_regulated	Down_regulated
	Down_regulated	Down_regulated	Not_significant	Down_regulated
	Not_significant	Not_significant	Up_regulated	Up_regulated
	Not_significant	Down_regulated	Not_significant	Not_significant
	Down_regulated	Down_regulated	Down_regulated	Down_regulated
	Not_significant	Up_regulated	Not_significant	Not_significant
	Down_regulated	Down_regulated	Not_significant	Not_significant
	Down_regulated	Down_regulated	Down_regulated	Down_regulated
	Not_significant	Down_regulated	Not_significant	Down_regulated
	Not_significant	Down_regulated	Not_significant	Down_regulated
	Down_regulated	Down_regulated	Down_regulated	Down_regulated
	Not_significant	Down_regulated	Not_significant	Not_significant
	Not_significant	Up_regulated	Not_significant	Up_regulated
	Not_significant	Up_regulated	Not_significant	Up_regulated
	Not_significant	Not_significant	Not_significant	Up_regulated
	Not_significant	Not_significant	Not_significant	Down_regulated
	Not_significant	Up_regulated	Not_significant	Up_regulated
	Not_significant	Not_significant	Not_significant	Up_regulated
	Not_significant	Up_regulated	Not_significant	Up_regulated
	Not_significant	Up_regulated	Not_significant	Up_regulated
	Not_significant	Up_regulated	Not_significant	Up_regulated
	Not_significant	Not_significant	Not_significant	Up_regulated
	Not_significant	Not_significant	Down_regulated	Down_regulated
	Not_significant	Up_regulated	Not_significant	Up_regulated
	Not_significant	Up_regulated	Not_significant	Up_regulated
	Not_significant	Up_regulated	Not_significant	Up_regulated
	Not_significant	Up_regulated	Not_significant	Up_regulated
	Not_significant	Not_significant	Not_significant	Up_regulated
	Not_significant	Up_regulated	Not_significant	Not_significant
	Not_significant	Up_regulated	Not_significant	Up_regulated
	Down_regulated	Down_regulated	Not_significant	Not_significant
	Not_significant	Up_regulated	Not_significant	Not_significant
	Down_regulated	Down_regulated	Down_regulated	Down_regulated
	Up_regulated	Up_regulated	Up_regulated	Up_regulated
	Not_significant	Not_significant	Down_regulated	Down_regulated
	Not_significant	Up_regulated	Up_regulated	Up_regulated
	Not_significant	Up_regulated	Not_significant	Not_significant
	Not_significant	Up_regulated	Not_significant	Up_regulated
	Not_significant	Not_significant	Not_significant	Up_regulated
	Not_significant	Not_significant	Not_significant	Down_regulated
	Not_significant	Down_regulated	Not_significant	Not_significant
	Not_significant	Down_regulated	Not_significant	Not_significant
	Not_significant	Not_significant	Not_significant	Down_regulated
	Not_significant	Down_regulated	Not_significant	Not_significant
	Not_significant	Not_significant	Up_regulated	Up_regulated
	Not_significant	Up_regulated	Not_significant	Up_regulated
	Not_significant	Not_significant	Not_significant	Up_regulated
	Not_significant	Up_regulated	Not_significant	Up_regulated
	Not_significant	Not_significant	Not_significant	Up_regulated
	Not_significant	Up_regulated	Not_significant	Up_regulated
	Not_significant	Up_regulated	Not_significant	Up_regulated
	Not_significant	Up_regulated	Not_significant	Up_regulated
	Not_significant	Up_regulated	Not_significant	Up_regulated
	Not_significant	Down_regulated	Not_significant	Down_regulated
	Not_significant	Down_regulated	Not_significant	Down_regulated
	Not_significant	Down_regulated	Not_significant	Not_significant
	Not_significant	Not_significant	Not_significant	Up_regulated
	Not_significant	Not_significant	Up_regulated	Up_regulated
	Not_significant	Not_significant	Down_regulated	Down_regulated
	Down_regulated	Down_regulated	Down_regulated	Down_regulated
	Not_significant	Not_significant	Down_regulated	Down_regulated
	Down_regulated	Down_regulated	Not_significant	Not_significant
	Not_significant	Up_regulated	Not_significant	Not_significant
	Not_significant	Up_regulated	Not_significant	Up_regulated
	Not_significant	Up_regulated	Not_significant	Up_regulated
	Not_significant	Down_regulated	Not_significant	Down_regulated
	Not_significant	Not_significant	Not_significant	Down_regulated
	Down_regulated	Down_regulated	Down_regulated	Down_regulated
	Down_regulated	Down_regulated	Down_regulated	Down_regulated
	Down_regulated	Down_regulated	Down_regulated	Down_regulated
	Down_regulated	Down_regulated	Down_regulated	Down_regulated
	Down_regulated	Down_regulated	Not_significant	Not_significant
	Down_regulated	Down_regulated	Down_regulated	Down_regulated
	Not_significant	Not_significant	Down_regulated	Down_regulated
	Down_regulated	Down_regulated	Down_regulated	Down_regulated
	Down_regulated	Down_regulated	Down_regulated	Down_regulated
	Not_significant	Not_significant	Not_significant	Down_regulated
	Not_significant	Down_regulated	Not_significant	Not_significant
	Not_significant	Not_significant	Not_significant	Up_regulated
	Down_regulated	Down_regulated	Not_significant	Not_significant
	Not_significant	Down_regulated	Not_significant	Down_regulated
	Not_significant	Not_significant	Not_significant	Down_regulated
	Down_regulated	Down_regulated	Down_regulated	Down_regulated
	Down_regulated	Down_regulated	Not_significant	Not_significant
	Not_significant	Not_significant	Not_significant	Up_regulated
	Not_significant	Not_significant	Not_significant	Up_regulated
	Not_significant	Up_regulated	Not_significant	Not_significant
	Not_significant	Down_regulated	Not_significant	Not_significant
	Not_significant	Not_significant	Not_significant	Up_regulated
	Down_regulated	Down_regulated	Down_regulated	Down_regulated
	Not_significant	Down_regulated	Not_significant	Down_regulated
	Not_significant	Up_regulated	Not_significant	Not_significant
	Not_significant	Up_regulated	Not_significant	Not_significant
	Not_significant	Up_regulated	Not_significant	Up_regulated
	Not_significant	Up_regulated	Not_significant	Up_regulated
	Not_significant	Up_regulated	Not_significant	Up_regulated
	Not_significant	Up_regulated	Not_significant	Up_regulated
	Not_significant	Up_regulated	Not_significant	Up_regulated
	Down_regulated	Down_regulated	Down_regulated	Down_regulated
	Down_regulated	Not_significant	Not_significant	Down_regulated
	Not_significant	Not_significant	Not_significant	Up_regulated
	Not_significant	Up_regulated	Not_significant	Up_regulated
	Not_significant	Not_significant	Not_significant	Up_regulated
	Not_significant	Up_regulated	Not_significant	Not_significant
	Not_significant	Not_significant	Not_significant	Down_regulated
	Down_regulated	Down_regulated	Down_regulated	Down_regulated
	Not_significant	Up_regulated	Not_significant	Not_significant
	Down_regulated	Down_regulated	Down_regulated	Not_significant
	Down_regulated	Down_regulated	Not_significant	Down_regulated
	Not_significant	Not_significant	Not_significant	Down_regulated
	Not_significant	Up_regulated	Not_significant	Not_significant
	Down_regulated	Not_significant	Down_regulated	Down_regulated
	Not_significant	Down_regulated	Not_significant	Not_significant
	Down_regulated	Down_regulated	Down_regulated	Down_regulated
	Not_significant	Not_significant	Not_significant	Down_regulated
	Not_significant	Down_regulated	Not_significant	Down_regulated
	Not_significant	Down_regulated	Not_significant	Down_regulated
	Not_significant	Not_significant	Not_significant	Down_regulated
	Not_significant	Not_significant	Not_significant	Down_regulated
	Not_significant	Not_significant	Not_significant	Down_regulated
	Not_significant	Not_significant	Up_regulated	Up_regulated
	Not_significant	Not_significant	Not_significant	Up_regulated
	Not_significant	Not_significant	Not_significant	Up_regulated
	Not_significant	Not_significant	Not_significant	Up_regulated
	Not_significant	Up_regulated	Not_significant	Not_significant
	Not_significant	Down_regulated	Not_significant	Down_regulated
	Not_significant	Up_regulated	Not_significant	Not_significant
	Not_significant	Up_regulated	Not_significant	Not_significant
	Not_significant	Not_significant	Down_regulated	Down_regulated
	Not_significant	Up_regulated	Not_significant	Not_significant
	Not_significant	Up_regulated	Not_significant	Not_significant
	Not_significant	Up_regulated	Not_significant	Not_significant
	Not_significant	Up_regulated	Not_significant	Up_regulated
	Down_regulated	Down_regulated	Down_regulated	Down_regulated
	Not_significant	Not_significant	Not_significant	Down_regulated
	Not_significant	Not_significant	Not_significant	Down_regulated
	Not_significant	Down_regulated	Not_significant	Down_regulated
	Not_significant	Down_regulated	Not_significant	Down_regulated
	Down_regulated	Down_regulated	Down_regulated	Down_regulated
	Not_significant	Down_regulated	Not_significant	Down_regulated
	Down_regulated	Down_regulated	Not_significant	Not_significant
	Not_significant	Not_significant	Not_significant	Up_regulated
	Not_significant	Not_significant	Not_significant	Up_regulated
	Not_significant	Down_regulated	Not_significant	Not_significant
	Not_significant	Up_regulated	Not_significant	Not_significant
	Not_significant	Up_regulated	Not_significant	Not_significant
	Not_significant	Up_regulated	Not_significant	Up_regulated
	Not_significant	Not_significant	Not_significant	Down_regulated
	Not_significant	Down_regulated	Not_significant	Down_regulated
	Not_significant	Up_regulated	Not_significant	Up_regulated
	Not_significant	Down_regulated	Not_significant	Not_significant
	Not_significant	Up_regulated	Not_significant	Not_significant
	Not_significant	Up_regulated	Not_significant	Up_regulated
	Not_significant	Up_regulated	Not_significant	Not_significant
	Not_significant	Up_regulated	Not_significant	Not_significant
	Not_significant	Up_regulated	Not_significant	Not_significant
	Not_significant	Up_regulated	Not_significant	Not_significant
	Not_significant	Down_regulated	Not_significant	Not_significant
	Not_significant	Down_regulated	Not_significant	Not_significant
	Not_significant	Not_significant	Not_significant	Up_regulated
	Not_significant	Up_regulated	Not_significant	Up_regulated
	Down_regulated	Down_regulated	Down_regulated	Down_regulated
	Down_regulated	Down_regulated	Down_regulated	Down_regulated
	Not_significant	Down_regulated	Not_significant	Not_significant
	Not_significant	Down_regulated	Not_significant	Not_significant
	Down_regulated	Down_regulated	Down_regulated	Not_significant
	Down_regulated	Down_regulated	Down_regulated	Down_regulated
	Not_significant	Not_significant	Down_regulated	Down_regulated
	Down_regulated	Down_regulated	Down_regulated	Down_regulated
	Not_significant	Not_significant	Up_regulated	Up_regulated
	Not_significant	Not_significant	Not_significant	Up_regulated
	Down_regulated	Down_regulated	Down_regulated	Down_regulated
	Not_significant	Not_significant	Not_significant	Down_regulated
	Not_significant	Up_regulated	Up_regulated	Up_regulated
	Not_significant	Down_regulated	Not_significant	Not_significant
	Not_significant	Not_significant	Not_significant	Up_regulated
	Not_significant	Up_regulated	Up_regulated	Up_regulated
	Down_regulated	Not_significant	Down_regulated	Down_regulated
	Down_regulated	Down_regulated	Not_significant	Not_significant
	Not_significant	Not_significant	Not_significant	Up_regulated
	Not_significant	Down_regulated	Not_significant	Not_significant
	Not_significant	Up_regulated	Not_significant	Not_significant
	Not_significant	Not_significant	Not_significant	Up_regulated
	Not_significant	Not_significant	Not_significant	Down_regulated
	Not_significant	Not_significant	Not_significant	Down_regulated
	Not_significant	Up_regulated	Not_significant	Up_regulated
	Down_regulated	Down_regulated	Down_regulated	Down_regulated
	Down_regulated	Down_regulated	Down_regulated	Down_regulated
	Not_significant	Down_regulated	Not_significant	Not_significant
	Not_significant	Down_regulated	Not_significant	Not_significant
	Not_significant	Not_significant	Not_significant	Down_regulated
	Not_significant	Up_regulated	Not_significant	Not_significant
	Up_regulated	Up_regulated	Not_significant	Not_significant
	Not_significant	Not_significant	Down_regulated	Down_regulated
	Not_significant	Not_significant	Not_significant	Down_regulated
	Down_regulated	Down_regulated	Down_regulated	Down_regulated
	Up_regulated	Not_significant	Not_significant	Down_regulated
	Not_significant	Down_regulated	Down_regulated	Down_regulated
	Not_significant	Down_regulated	Down_regulated	Down_regulated
	Not_significant	Not_significant	Not_significant	Down_regulated
	Not_significant	Up_regulated	Not_significant	Not_significant
	Not_significant	Not_significant	Not_significant	Down_regulated
	Not_significant	Not_significant	Not_significant	Up_regulated
	Not_significant	Not_significant	Not_significant	Down_regulated
	Not_significant	Not_significant	Not_significant	Down_regulated
	Not_significant	Down_regulated	Not_significant	Down_regulated
	Not_significant	Not_significant	Not_significant	Down_regulated
	Not_significant	Not_significant	Down_regulated	Down_regulated
	Not_significant	Not_significant	Not_significant	Up_regulated
	Not_significant	Up_regulated	Not_significant	Not_significant
	Not_significant	Down_regulated	Down_regulated	Down_regulated
	Down_regulated	Down_regulated	Down_regulated	Down_regulated
	Not_significant	Not_significant	Up_regulated	Up_regulated
	Down_regulated	Down_regulated	Down_regulated	Down_regulated
	Down_regulated	Down_regulated	Down_regulated	Down_regulated
	Not_significant	Not_significant	Down_regulated	Down_regulated
	Not_significant	Down_regulated	Not_significant	Down_regulated
	Down_regulated	Down_regulated	Down_regulated	Down_regulated
	Up_regulated	Up_regulated	Not_significant	Up_regulated
	Up_regulated	Up_regulated	Not_significant	Not_significant
	Not_significant	Not_significant	Not_significant	Up_regulated
	Up_regulated	Up_regulated	Not_significant	Not_significant
	Not_significant	Not_significant	Not_significant	Up_regulated
	Not_significant	Not_significant	Down_regulated	Down_regulated
	Not_significant	Not_significant	Not_significant	Up_regulated
	Not_significant	Not_significant	Not_significant	Down_regulated
	Not_significant	Down_regulated	Not_significant	Not_significant
	Down_regulated	Down_regulated	Not_significant	Not_significant
	Not_significant	Not_significant	Not_significant	Down_regulated
	Not_significant	Not_significant	Not_significant	Down_regulated
	Not_significant	Up_regulated	Not_significant	Not_significant
	Not_significant	Not_significant	Up_regulated	Up_regulated
	Not_significant	Not_significant	Down_regulated	Down_regulated
	Not_significant	Not_significant	Up_regulated	Up_regulated
	Not_significant	Up_regulated	Not_significant	Up_regulated
	Not_significant	Not_significant	Up_regulated	Up_regulated
	Not_significant	Down_regulated	Not_significant	Down_regulated
	Not_significant	Down_regulated	Not_significant	Down_regulated
	Not_significant	Not_significant	Not_significant	Down_regulated
	Not_significant	Down_regulated	Not_significant	Down_regulated
	Not_significant	Up_regulated	Not_significant	Not_significant
	Not_significant	Not_significant	Up_regulated	Up_regulated
	Not_significant	Not_significant	Not_significant	Up_regulated
	Not_significant	Down_regulated	Not_significant	Not_significant
	Not_significant	Down_regulated	Not_significant	Not_significant
	Not_significant	Not_significant	Down_regulated	Down_regulated
	Down_regulated	Down_regulated	Down_regulated	Not_significant
	Down_regulated	Down_regulated	Down_regulated	Down_regulated
	Down_regulated	Down_regulated	Down_regulated	Not_significant
	Not_significant	Up_regulated	Not_significant	Not_significant
	Down_regulated	Down_regulated	Down_regulated	Down_regulated
	Down_regulated	Down_regulated	Down_regulated	Down_regulated
	Not_significant	Down_regulated	Not_significant	Down_regulated
	Down_regulated	Down_regulated	Not_significant	Not_significant
	Not_significant	Not_significant	Not_significant	Up_regulated
	Not_significant	Not_significant	Not_significant	Up_regulated
	Up_regulated	Up_regulated	Not_significant	Not_significant
	Not_significant	Down_regulated	Not_significant	Not_significant
	Not_significant	Not_significant	Not_significant	Up_regulated
	Not_significant	Down_regulated	Not_significant	Not_significant
	Not_significant	Up_regulated	Not_significant	Not_significant
	Up_regulated	Up_regulated	Not_significant	Not_significant
	Up_regulated	Up_regulated	Up_regulated	Up_regulated
	Not_significant	Down_regulated	Not_significant	Not_significant
	Not_significant	Down_regulated	Not_significant	Not_significant
	Not_significant	Up_regulated	Not_significant	Not_significant
	Not_significant	Not_significant	Not_significant	Down_regulated
	Down_regulated	Down_regulated	Down_regulated	Down_regulated
	Not_significant	Not_significant	Not_significant	Down_regulated
	Not_significant	Down_regulated	Not_significant	Down_regulated
	Down_regulated	Down_regulated	Down_regulated	Down_regulated
	Not_significant	Not_significant	Not_significant	Down_regulated
	Not_significant	Not_significant	Down_regulated	Down_regulated
	Not_significant	Up_regulated	Not_significant	Not_significant
	Not_significant	Up_regulated	Not_significant	Not_significant
	Not_significant	Up_regulated	Not_significant	Not_significant
	Not_significant	Down_regulated	Not_significant	Down_regulated
	Not_significant	Not_significant	Not_significant	Down_regulated
	Not_significant	Up_regulated	Not_significant	Not_significant
	Not_significant	Down_regulated	Not_significant	Down_regulated
	Not_significant	Down_regulated	Down_regulated	Down_regulated
	Not_significant	Up_regulated	Not_significant	Not_significant
	Not_significant	Up_regulated	Not_significant	Up_regulated
	Not_significant	Up_regulated	Not_significant	Not_significant
	Not_significant	Down_regulated	Not_significant	Down_regulated
	Not_significant	Not_significant	Not_significant	Down_regulated
	Not_significant	Not_significant	Not_significant	Up_regulated
	Not_significant	Not_significant	Not_significant	Down_regulated
	Not_significant	Not_significant	Not_significant	Down_regulated
	Not_significant	Not_significant	Not_significant	Down_regulated
	Up_regulated	Up_regulated	Not_significant	Not_significant
	Not_significant	Up_regulated	Not_significant	Up_regulated
	Not_significant	Not_significant	Not_significant	Down_regulated
	Not_significant	Not_significant	Down_regulated	Down_regulated
	Down_regulated	Down_regulated	Down_regulated	Down_regulated
	Not_significant	Down_regulated	Not_significant	Not_significant
	Not_significant	Not_significant	Not_significant	Down_regulated
	Not_significant	Not_significant	Down_regulated	Down_regulated
	Not_significant	Not_significant	Not_significant	Up_regulated
	Not_significant	Not_significant	Up_regulated	Up_regulated
	Not_significant	Up_regulated	Not_significant	Not_significant
MARCH24	Not_significant	Down_regulated	Not_significant	Down_regulated
	Not_significant	Down_regulated	Not_significant	Not_significant
	Not_significant	Not_significant	Down_regulated	Down_regulated
	Not_significant	Down_regulated	Not_significant	Not_significant
	Not_significant	Up_regulated	Not_significant	Up_regulated
	Not_significant	Not_significant	Down_regulated	Down_regulated
	Not_significant	Down_regulated	Not_significant	Down_regulated
	Not_significant	Not_significant	Down_regulated	Down_regulated
	Not_significant	Not_significant	Down_regulated	Down_regulated
	Down_regulated	Down_regulated	Down_regulated	Down_regulated
	Not_significant	Down_regulated	Not_significant	Not_significant
	Not_significant	Not_significant	Down_regulated	Down_regulated
	Down_regulated	Down_regulated	Not_significant	Down_regulated
	Not_significant	Not_significant	Not_significant	Down_regulated
	Down_regulated	Down_regulated	Down_regulated	Down_regulated
	Up_regulated	Up_regulated	Not_significant	Not_significant
	Not_significant	Not_significant	Up_regulated	Up_regulated
	Down_regulated	Down_regulated	Not_significant	Not_significant
	Not_significant	Not_significant	Not_significant	Down_regulated
	Not_significant	Up_regulated	Not_significant	Not_significant
	Not_significant	Up_regulated	Not_significant	Not_significant
	Not_significant	Not_significant	Not_significant	Up_regulated
	Not_significant	Not_significant	Up_regulated	Up_regulated
	Not_significant	Not_significant	Not_significant	Down_regulated
	Not_significant	Not_significant	Not_significant	Down_regulated
	Not_significant	Not_significant	Not_significant	Down_regulated
	Not_significant	Not_significant	Up_regulated	Up_regulated
	Up_regulated	Up_regulated	Up_regulated	Up_regulated
	Not_significant	Not_significant	Down_regulated	Down_regulated
	Not_significant	Not_significant	Up_regulated	Up_regulated
	Not_significant	Not_significant	Not_significant	Up_regulated
	Not_significant	Up_regulated	Not_significant	Up_regulated
	Up_regulated	Up_regulated	Not_significant	Not_significant
	Down_regulated	Down_regulated	Not_significant	Not_significant
	Not_significant	Not_significant	Down_regulated	Down_regulated
	Down_regulated	Down_regulated	Down_regulated	Down_regulated
	Not_significant	Up_regulated	Not_significant	Not_significant
	Up_regulated	Up_regulated	Not_significant	Not_significant
	Up_regulated	Up_regulated	Not_significant	Not_significant
	Not_significant	Not_significant	Not_significant	Down_regulated
	Down_regulated	Down_regulated	Not_significant	Down_regulated
	Not_significant	Not_significant	Not_significant	Down_regulated
	Not_significant	Not_significant	Down_regulated	Down_regulated
	Not_significant	Down_regulated	Not_significant	Not_significant
	Not_significant	Down_regulated	Not_significant	Down_regulated
	Not_significant	Not_significant	Down_regulated	Down_regulated
	Not_significant	Up_regulated	Not_significant	Not_significant
	Down_regulated	Down_regulated	Not_significant	Not_significant
	Not_significant	Not_significant	Not_significant	Up_regulated
	Down_regulated	Down_regulated	Down_regulated	Down_regulated
	Down_regulated	Down_regulated	Down_regulated	Down_regulated
	Not_significant	Not_significant	Not_significant	Up_regulated
	Not_significant	Not_significant	Not_significant	Up_regulated
	Not_significant	Up_regulated	Not_significant	Up_regulated
	Not_significant	Not_significant	Not_significant	Up_regulated
	Not_significant	Down_regulated	Not_significant	Not_significant
	Not_significant	Down_regulated	Down_regulated	Down_regulated
	Not_significant	Not_significant	Up_regulated	Up_regulated
	Not_significant	Not_significant	Not_significant	Down_regulated
	Not_significant	Down_regulated	Not_significant	Down_regulated
	Not_significant	Not_significant	Not_significant	Down_regulated
	Not_significant	Not_significant	Not_significant	Down_regulated
	Not_significant	Not_significant	Not_significant	Down_regulated
	Not_significant	Not_significant	Up_regulated	Up_regulated
	Not_significant	Not_significant	Not_significant	Down_regulated
	Down_regulated	Down_regulated	Down_regulated	Down_regulated
	Not_significant	Down_regulated	Not_significant	Not_significant
	Not_significant	Not_significant	Not_significant	Down_regulated
	Not_significant	Not_significant	Not_significant	Down_regulated
	Not_significant	Up_regulated	Not_significant	Up_regulated
	Not_significant	Down_regulated	Not_significant	Not_significant
	Up_regulated	Up_regulated	Up_regulated	Up_regulated
	Not_significant	Up_regulated	Not_significant	Not_significant
	Not_significant	Not_significant	Up_regulated	Up_regulated
	Not_significant	Not_significant	Not_significant	Down_regulated
	Not_significant	Not_significant	Not_significant	Down_regulated
	Not_significant	Down_regulated	Not_significant	Down_regulated
	Down_regulated	Down_regulated	Down_regulated	Down_regulated
	Down_regulated	Down_regulated	Down_regulated	Down_regulated
	Down_regulated	Not_significant	Down_regulated	Down_regulated
	Down_regulated	Down_regulated	Down_regulated	Down_regulated
	Not_significant	Down_regulated	Not_significant	Down_regulated
	Not_significant	Down_regulated	Not_significant	Down_regulated
	Not_significant	Down_regulated	Down_regulated	Down_regulated
	Not_significant	Not_significant	Up_regulated	Up_regulated
	Not_significant	Down_regulated	Not_significant	Not_significant
	Not_significant	Not_significant	Not_significant	Up_regulated
	Not_significant	Up_regulated	Not_significant	Not_significant
	Not_significant	Not_significant	Not_significant	Down_regulated
	Down_regulated	Down_regulated	Not_significant	Down_regulated
	Up_regulated	Up_regulated	Up_regulated	Up_regulated
	Not_significant	Not_significant	Not_significant	Down_regulated
	Down_regulated	Down_regulated	Not_significant	Down_regulated
	Not_significant	Up_regulated	Not_significant	Up_regulated
	Not_significant	Up_regulated	Not_significant	Up_regulated
	Down_regulated	Down_regulated	Not_significant	Not_significant
	Not_significant	Not_significant	Not_significant	Up_regulated
	Down_regulated	Not_significant	Down_regulated	Down_regulated
	Not_significant	Down_regulated	Not_significant	Down_regulated
	Not_significant	Not_significant	Not_significant	Up_regulated
	Not_significant	Up_regulated	Not_significant	Not_significant
	Not_significant	Not_significant	Down_regulated	Down_regulated
	Not_significant	Not_significant	Down_regulated	Down_regulated
	Down_regulated	Down_regulated	Down_regulated	Down_regulated
	Not_significant	Up_regulated	Not_significant	Not_significant
	Not_significant	Not_significant	Not_significant	Down_regulated
	Not_significant	Down_regulated	Down_regulated	Down_regulated
	Not_significant	Not_significant	Not_significant	Down_regulated
	Not_significant	Not_significant	Not_significant	Up_regulated
	Not_significant	Not_significant	Down_regulated	Down_regulated
	Not_significant	Not_significant	Down_regulated	Down_regulated
	Not_significant	Not_significant	Down_regulated	Down_regulated
	Not_significant	Not_significant	Not_significant	Up_regulated
	Up_regulated	Up_regulated	Not_significant	Not_significant
	Up_regulated	Up_regulated	Not_significant	Not_significant
	Down_regulated	Down_regulated	Down_regulated	Down_regulated
	Not_significant	Not_significant	Not_significant	Up_regulated
	Not_significant	Not_significant	Not_significant	Up_regulated
	Not_significant	Not_significant	Down_regulated	Down_regulated
	Not_significant	Not_significant	Not_significant	Down_regulated
	Down_regulated	Down_regulated	Not_significant	Down_regulated
	Up_regulated	Up_regulated	Up_regulated	Up_regulated
	Not_significant	Not_significant	Down_regulated	Down_regulated
	Up_regulated	Up_regulated	Not_significant	Not_significant
	Up_regulated	Up_regulated	Not_significant	Not_significant
	Not_significant	Not_significant	Not_significant	Down_regulated
	Not_significant	Down_regulated	Not_significant	Down_regulated
	Not_significant	Not_significant	Not_significant	Up_regulated
	Not_significant	Up_regulated	Not_significant	Not_significant
	Not_significant	Up_regulated	Not_significant	Up_regulated
	Not_significant	Not_significant	Not_significant	Up_regulated
	Not_significant	Not_significant	Not_significant	Up_regulated
	Not_significant	Up_regulated	Not_significant	Up_regulated
	Not_significant	Not_significant	Not_significant	Down_regulated
	Not_significant	Down_regulated	Not_significant	Not_significant
	Down_regulated	Down_regulated	Not_significant	Not_significant
	Not_significant	Down_regulated	Not_significant	Down_regulated
	Not_significant	Up_regulated	Not_significant	Not_significant
	Up_regulated	Up_regulated	Not_significant	Not_significant
	Not_significant	Not_significant	Down_regulated	Down_regulated
	Not_significant	Not_significant	Not_significant	Down_regulated
	Not_significant	Not_significant	Not_significant	Up_regulated
	Not_significant	Not_significant	Not_significant	Down_regulated
	Down_regulated	Down_regulated	Not_significant	Not_significant
	Up_regulated	Up_regulated	Up_regulated	Up_regulated
	Not_significant	Down_regulated	Not_significant	Down_regulated
	Not_significant	Down_regulated	Down_regulated	Down_regulated
	Down_regulated	Down_regulated	Not_significant	Not_significant
	Not_significant	Not_significant	Not_significant	Down_regulated
	Not_significant	Not_significant	Not_significant	Down_regulated
	Not_significant	Down_regulated	Not_significant	Down_regulated
	Down_regulated	Not_significant	Down_regulated	Down_regulated
	Down_regulated	Down_regulated	Not_significant	Down_regulated
	Down_regulated	Down_regulated	Down_regulated	Down_regulated
	Not_significant	Not_significant	Down_regulated	Down_regulated
	Down_regulated	Down_regulated	Down_regulated	Down_regulated
	Not_significant	Not_significant	Not_significant	Up_regulated
	Not_significant	Down_regulated	Not_significant	Down_regulated
	Not_significant	Not_significant	Not_significant	Up_regulated
	Not_significant	Up_regulated	Not_significant	Not_significant
	Not_significant	Not_significant	Not_significant	Up_regulated
	Down_regulated	Down_regulated	Not_significant	Not_significant
	Not_significant	Up_regulated	Not_significant	Not_significant
	Not_significant	Down_regulated	Not_significant	Not_significant
	Down_regulated	Down_regulated	Down_regulated	Down_regulated
	Not_significant	Down_regulated	Not_significant	Down_regulated
	Not_significant	Not_significant	Not_significant	Down_regulated
	Down_regulated	Down_regulated	Down_regulated	Down_regulated
	Down_regulated	Not_significant	Down_regulated	Down_regulated
	Down_regulated	Down_regulated	Down_regulated	Down_regulated
	Down_regulated	Down_regulated	Down_regulated	Down_regulated
	Not_significant	Down_regulated	Not_significant	Down_regulated
	Up_regulated	Up_regulated	Not_significant	Not_significant
	Not_significant	Up_regulated	Not_significant	Up_regulated
	Not_significant	Down_regulated	Not_significant	Not_significant
	Not_significant	Not_significant	Up_regulated	Up_regulated
	Down_regulated	Not_significant	Not_significant	Down_regulated
	Down_regulated	Down_regulated	Not_significant	Not_significant
	Up_regulated	Up_regulated	Not_significant	Up_regulated
	Down_regulated	Down_regulated	Down_regulated	Down_regulated
	Not_significant	Down_regulated	Not_significant	Not_significant
	Not_significant	Not_significant	Up_regulated	Up_regulated
	Not_significant	Not_significant	Not_significant	Up_regulated
	Down_regulated	Down_regulated	Down_regulated	Down_regulated
	Not_significant	Down_regulated	Not_significant	Not_significant
	Not_significant	Not_significant	Not_significant	Down_regulated
	Not_significant	Not_significant	Not_significant	Down_regulated
	Down_regulated	Down_regulated	Down_regulated	Down_regulated
	Not_significant	Not_significant	Not_significant	Down_regulated
	Not_significant	Not_significant	Not_significant	Down_regulated
	Down_regulated	Down_regulated	Down_regulated	Down_regulated
	Not_significant	Up_regulated	Not_significant	Not_significant
	Not_significant	Not_significant	Not_significant	Up_regulated
	Not_significant	Down_regulated	Not_significant	Not_significant
	Not_significant	Not_significant	Up_regulated	Up_regulated
	Not_significant	Not_significant	Down_regulated	Down_regulated
	Not_significant	Not_significant	Not_significant	Down_regulated
	Not_significant	Up_regulated	Not_significant	Not_significant
	Not_significant	Not_significant	Not_significant	Down_regulated
	Not_significant	Not_significant	Down_regulated	Down_regulated
	Not_significant	Not_significant	Not_significant	Down_regulated
	Not_significant	Not_significant	Not_significant	Down_regulated
	Up_regulated	Up_regulated	Not_significant	Not_significant
	Not_significant	Not_significant	Not_significant	Down_regulated
	Not_significant	Not_significant	Down_regulated	Down_regulated
	Not_significant	Not_significant	Not_significant	Down_regulated
	Not_significant	Not_significant	Down_regulated	Down_regulated
	Up_regulated	Up_regulated	Not_significant	Not_significant
	Not_significant	Down_regulated	Not_significant	Not_significant
	Up_regulated	Up_regulated	Not_significant	Not_significant
	Not_significant	Up_regulated	Not_significant	Not_significant
	Not_significant	Down_regulated	Not_significant	Not_significant
	Up_regulated	Up_regulated	Not_significant	Not_significant
	Not_significant	Not_significant	Down_regulated	Down_regulated
	Not_significant	Up_regulated	Not_significant	Up_regulated
	Down_regulated	Down_regulated	Down_regulated	Down_regulated
	Not_significant	Up_regulated	Not_significant	Not_significant
	Down_regulated	Down_regulated	Down_regulated	Down_regulated
	Not_significant	Down_regulated	Not_significant	Not_significant
	Not_significant	Up_regulated	Not_significant	Not_significant
	Down_regulated	Down_regulated	Not_significant	Down_regulated
	Not_significant	Down_regulated	Not_significant	Down_regulated
	Not_significant	Up_regulated	Not_significant	Not_significant
	Not_significant	Not_significant	Up_regulated	Up_regulated
	Not_significant	Not_significant	Down_regulated	Down_regulated
	Not_significant	Up_regulated	Not_significant	Up_regulated
	Not_significant	Up_regulated	Not_significant	Not_significant
	Not_significant	Not_significant	Not_significant	Down_regulated
	Down_regulated	Down_regulated	Down_regulated	Down_regulated
	Down_regulated	Down_regulated	Not_significant	Down_regulated
	Up_regulated	Up_regulated	Not_significant	Not_significant
	Not_significant	Up_regulated	Not_significant	Up_regulated
	Not_significant	Up_regulated	Not_significant	Up_regulated
	Not_significant	Not_significant	Not_significant	Up_regulated
	Not_significant	Down_regulated	Not_significant	Not_significant
	Not_significant	Up_regulated	Not_significant	Not_significant
	Down_regulated	Down_regulated	Not_significant	Not_significant
	Not_significant	Up_regulated	Not_significant	Not_significant
	Not_significant	Up_regulated	Not_significant	Not_significant
	Not_significant	Not_significant	Not_significant	Up_regulated
	Down_regulated	Down_regulated	Not_significant	Not_significant
	Not_significant	Not_significant	Not_significant	Up_regulated
	Not_significant	Not_significant	Not_significant	Down_regulated
	Down_regulated	Down_regulated	Not_significant	Not_significant
	Down_regulated	Down_regulated	Down_regulated	Down_regulated
	Not_significant	Not_significant	Not_significant	Down_regulated
	Down_regulated	Down_regulated	Down_regulated	Down_regulated
	Not_significant	Not_significant	Up_regulated	Up_regulated
	Up_regulated	Up_regulated	Not_significant	Not_significant
	Not_significant	Down_regulated	Not_significant	Not_significant
	Not_significant	Up_regulated	Not_significant	Not_significant
	Not_significant	Up_regulated	Not_significant	Not_significant
	Not_significant	Not_significant	Not_significant	Down_regulated
	Not_significant	Not_significant	Up_regulated	Up_regulated
	Not_significant	Not_significant	Not_significant	Down_regulated
	Not_significant	Not_significant	Not_significant	Down_regulated
	Not_significant	Not_significant	Down_regulated	Down_regulated
	Not_significant	Not_significant	Down_regulated	Down_regulated
	Not_significant	Not_significant	Not_significant	Down_regulated
	Not_significant	Not_significant	Not_significant	Down_regulated
	Not_significant	Up_regulated	Not_significant	Not_significant
	Not_significant	Not_significant	Not_significant	Up_regulated
	Not_significant	Not_significant	Not_significant	Down_regulated
	Not_significant	Not_significant	Not_significant	Down_regulated
	Not_significant	Up_regulated	Not_significant	Not_significant
	Not_significant	Not_significant	Down_regulated	Down_regulated
	Not_significant	Not_significant	Down_regulated	Down_regulated
	Down_regulated	Down_regulated	Not_significant	Not_significant
	Not_significant	Up_regulated	Not_significant	Not_significant
	Down_regulated	Down_regulated	Down_regulated	Down_regulated
	Not_significant	Not_significant	Down_regulated	Down_regulated
	Not_significant	Down_regulated	Down_regulated	Down_regulated
	Not_significant	Not_significant	Down_regulated	Down_regulated
	Down_regulated	Down_regulated	Down_regulated	Down_regulated
	Not_significant	Down_regulated	Down_regulated	Down_regulated
	Not_significant	Up_regulated	Not_significant	Not_significant
	Not_significant	Up_regulated	Not_significant	Not_significant
	Not_significant	Up_regulated	Not_significant	Up_regulated
	Not_significant	Not_significant	Not_significant	Down_regulated
	Not_significant	Not_significant	Down_regulated	Down_regulated
	Not_significant	Up_regulated	Not_significant	Not_significant
	Not_significant	Not_significant	Not_significant	Up_regulated
	Not_significant	Not_significant	Not_significant	Up_regulated
	Up_regulated	Up_regulated	Up_regulated	Up_regulated
	Not_significant	Not_significant	Up_regulated	Up_regulated
	Not_significant	Not_significant	Not_significant	Up_regulated
	Not_significant	Not_significant	Down_regulated	Down_regulated
	Not_significant	Not_significant	Not_significant	Down_regulated
	Not_significant	Not_significant	Not_significant	Down_regulated
	Not_significant	Not_significant	Not_significant	Down_regulated
	Not_significant	Not_significant	Not_significant	Down_regulated
	Down_regulated	Down_regulated	Down_regulated	Down_regulated
	Not_significant	Not_significant	Not_significant	Up_regulated
	Not_significant	Down_regulated	Not_significant	Down_regulated
	Up_regulated	Up_regulated	Up_regulated	Up_regulated
	Not_significant	Down_regulated	Not_significant	Not_significant
	Not_significant	Not_significant	Down_regulated	Down_regulated
	Not_significant	Down_regulated	Not_significant	Down_regulated
	Not_significant	Not_significant	Not_significant	Down_regulated
	Not_significant	Down_regulated	Not_significant	Not_significant
	Not_significant	Down_regulated	Not_significant	Down_regulated
	Not_significant	Not_significant	Up_regulated	Up_regulated
	Not_significant	Not_significant	Down_regulated	Down_regulated
	Not_significant	Down_regulated	Not_significant	Down_regulated
	Down_regulated	Down_regulated	Down_regulated	Down_regulated
	Not_significant	Not_significant	Down_regulated	Down_regulated
	Down_regulated	Down_regulated	Down_regulated	Down_regulated
	Not_significant	Down_regulated	Not_significant	Down_regulated
	Down_regulated	Down_regulated	Not_significant	Not_significant
	Not_significant	Up_regulated	Not_significant	Not_significant
	Down_regulated	Down_regulated	Down_regulated	Down_regulated
	Not_significant	Not_significant	Not_significant	Down_regulated
	Up_regulated	Up_regulated	Down_regulated	Down_regulated
	Not_significant	Not_significant	Not_significant	Down_regulated
	Down_regulated	Down_regulated	Down_regulated	Down_regulated
	Down_regulated	Down_regulated	Down_regulated	Down_regulated
	Not_significant	Not_significant	Not_significant	Down_regulated
	Not_significant	Not_significant	Not_significant	Down_regulated
	Down_regulated	Down_regulated	Down_regulated	Down_regulated
	Down_regulated	Down_regulated	Not_significant	Down_regulated
	Not_significant	Up_regulated	Not_significant	Not_significant
	Up_regulated	Up_regulated	Not_significant	Not_significant
	Not_significant	Down_regulated	Not_significant	Not_significant
	Not_significant	Not_significant	Not_significant	Down_regulated
	Not_significant	Not_significant	Down_regulated	Down_regulated
	Not_significant	Not_significant	Up_regulated	Up_regulated
	Not_significant	Not_significant	Not_significant	Down_regulated
	Not_significant	Not_significant	Not_significant	Up_regulated
	Not_significant	Up_regulated	Not_significant	Not_significant
	Not_significant	Up_regulated	Not_significant	Up_regulated
	Not_significant	Down_regulated	Not_significant	Not_significant
	Not_significant	Down_regulated	Not_significant	Down_regulated
	Down_regulated	Down_regulated	Down_regulated	Down_regulated
	Not_significant	Down_regulated	Not_significant	Not_significant
	Down_regulated	Down_regulated	Down_regulated	Down_regulated
	Not_significant	Down_regulated	Down_regulated	Down_regulated
	Up_regulated	Up_regulated	Not_significant	Not_significant
	Not_significant	Up_regulated	Not_significant	Not_significant
	Not_significant	Not_significant	Down_regulated	Down_regulated
	Not_significant	Down_regulated	Not_significant	Down_regulated
	Not_significant	Not_significant	Not_significant	Up_regulated
	Down_regulated	Down_regulated	Not_significant	Not_significant
	Up_regulated	Up_regulated	Not_significant	Not_significant
	Not_significant	Not_significant	Up_regulated	Up_regulated
	Not_significant	Not_significant	Down_regulated	Down_regulated
	Not_significant	Not_significant	Not_significant	Down_regulated
	Not_significant	Down_regulated	Not_significant	Not_significant
	Not_significant	Not_significant	Not_significant	Up_regulated
	Not_significant	Not_significant	Up_regulated	Up_regulated
	Up_regulated	Up_regulated	Up_regulated	Up_regulated
[truncated: 1,045 more rows]

## Sheet: Result definition
Cuffdiff down regulated: q value ≤ 0.01, and fold change ≤ -2, and FPKM in at least one groups ≥ 5
Cuffdiff up regulated: q value ≤ 0.01, and fold change ≥ 2, and FPKM in at least one groups ≥ 5
Cuffdiff not significant: q value > 0.01, or fold change in (-2,2), or FPKM in both groups < 5
DESeq2 down regulated: adjust p value ≤ 0.01, and fold change ≤ -2, and FPKM in at least one groups ≥ 5
DESeq2 up regulated: adjust p value ≤ 0.01, and fold change ≥ 2, and FPKM in at least one groups ≥ 5
DESeq2 not significant: adjust p value > 0.01, or fold change in (-2,2), or FPKM in both groups < 5
